# Supplementary material for: catena-Poly[copper(II)-di-μ-dicyan­amido-μ-1,3-di-4-pyridylpropane]
Source: Acta Crystallogr Sect E Struct Rep Online. 2009 Aug 8;65(Pt 9):m1044. doi: 10.1107/S1600536809030050 (PMC2970089; doi:10.1107/S1600536809030050)
Supplement: Supplementary file 1 [file e-65-m1044-sup1.cif]

##############################################################################
###                                                                        ###
###        Electronic paper (Acta Crystallographica Section E)             ###
###                                                                        ###
##############################################################################
#                                                                            #
# This CIF contains the data in a paper accepted for publication in Acta     #
# Crystallographica Section E. It conforms to the requirements of Notes      #
# for Authors for Section E, and has been peer reviewed under the auspices   #
# of the IUCr Commission on Journals.                                        #
#                                                                            #
# Full details of the Crystallographic Information File format               #
# are given in the paper "The Crystallographic Information File (CIF):       #
# a New Standard Archive File for Crystallography" by S. R. Hall, F. H.      #
# Allen and I. D. Brown [Acta Cryst. (1991), A47, 655-685].                  #
#                                                                            #
# The current version of the core CIF dictionary is obtainable from          #
# ftp://ftp.iucr.org/pub/cif_core.dic. The current version number is 2.4.    #
#                                                                            #
# Software is freely available for graphical display of the structure(s) in  #
# this CIF.  For information consult the CIF home page http://www.iucr.org/  #
# cif/home.html                                                              #
#                                                                            #
# This file may be used for bona fide research purposes within the           #
# scientific community so long as proper attribution is given to the journal # 
# article from which it was obtained.                                        #
#                                                                            #
##############################################################################
                                             
data_I
_audit_creation_method     'SHELXTL (Sheldrick, 2000)'
_chemical_name_systematic
;
<i>catena</i>-Poly[copper(II)-di-\m-dicyanamido-\m-1,3-di-4-pyridylpropane]
;
_chemical_name_common     ?
_chemical_formula_moiety     'C17 H14 Cu N8'
_chemical_formula_sum     'C17 H14 Cu N8'
_chemical_formula_iupac     '[Cu (C2 N3)2 (C13 H14 N2)]'
_chemical_formula_weight     393.91
_chemical_melting_point     ?
_symmetry_cell_setting     monoclinic
_symmetry_space_group_name_H-M     'C 2/c'
_symmetry_space_group_name_Hall     '-C 2yc'
loop_
    _symmetry_equiv_pos_as_xyz
    'x, y, z'
    '-x, y, -z+1/2'
    'x+1/2, y+1/2, z'
    '-x+1/2, y+1/2, -z+1/2'
    '-x, -y, -z'
    'x, -y, z-1/2'
    '-x+1/2, -y+1/2, -z'
    'x+1/2, -y+1/2, z-1/2'
_cell_length_a     16.097(3)
_cell_length_b     10.163(2)
_cell_length_c     12.920(3)
_cell_angle_alpha     90.00
_cell_angle_beta     123.10(3)
_cell_angle_gamma     90.00
_cell_volume     1770.6(6)
_cell_formula_units_Z     4
_cell_measurement_reflns_used     3458
_cell_measurement_theta_min     2.5951
_cell_measurement_theta_max     29.0877
_cell_measurement_temperature     293(2)
_exptl_crystal_description     'block'
_exptl_crystal_colour     'blue'
_exptl_crystal_size_max     0.2000
_exptl_crystal_size_mid     0.1500
_exptl_crystal_size_min     0.1000
_exptl_crystal_density_diffrn     1.478
_exptl_crystal_density_meas     ?
_exptl_crystal_density_method     'not measured'
_exptl_crystal_F_000     804
_exptl_absorpt_coefficient_mu     1.252
_exptl_absorpt_correction_type     'multi-scan'
_exptl_absorpt_process_details     '(SADABS; Sheldrick, 1996)'
_exptl_absorpt_correction_T_min     0.798
_exptl_absorpt_correction_T_max     0.882
_exptl_special_details
;
Yield: 82.1 mg in pure form, 52.1% based on Cu.
Analysis calculated for C~17~H~14~CuN~8~: C 51.83, H 3.58, N 28.45%;
found: C 51.72, H 3.45, N 28.61%.
IR: \n, cm^-1^,2182 s, 1606 s, 1424 s, 809 s.
;
_diffrn_ambient_temperature     293(2)
_diffrn_radiation_type     MoK\a
_diffrn_radiation_wavelength     0.71073
_diffrn_radiation_source     'fine-focus sealed tube'
_diffrn_radiation_monochromator     graphite
_diffrn_measurement_device_type     'Rigaku Saturn724+'
_diffrn_measurement_method     'dtprofit.ref'
_diffrn_detector_area_resol_mean     ?
_diffrn_reflns_number     4144
_diffrn_reflns_av_R_equivalents     0.0274
_diffrn_reflns_av_sigmaI/netI     0.0313
_diffrn_reflns_theta_min     2.60
_diffrn_reflns_theta_max     26.02
_diffrn_reflns_theta_full     26.02
_diffrn_measured_fraction_theta_max     0.982
_diffrn_measured_fraction_theta_full     0.982
_diffrn_reflns_limit_h_min     -19
_diffrn_reflns_limit_h_max     15
_diffrn_reflns_limit_k_min     -12
_diffrn_reflns_limit_k_max     12
_diffrn_reflns_limit_l_min     -12
_diffrn_reflns_limit_l_max     15
_diffrn_standards_number     ?
_diffrn_standards_interval_count     ?
_diffrn_standards_interval_time     ?
_diffrn_standards_decay_%     ?
_refine_special_details
;
Refinement of <i>F</i>^2^ against ALL reflections. The weighted <i>R</i>-factor
<i>wR</i> and goodness of fit <i>S</i> are based on <i>F</i>^2^, conventional
<i>R</i>-factors <i>R</i> are based on <i>F</i>, with <i>F</i> set to zero for
negative <i>F</i>^2^. The threshold expression of <i>F</i>^2^ >
\s(<i>F</i>^2^) is used only for calculating <i>R</i>-factors(gt) <i>etc</i>.
and is not relevant to the choice of reflections for refinement.
<i>R</i>-factors based on <i>F</i>^2^ are statistically about twice as large
as those based on <i>F</i>, and <i>R</i>- factors based on ALL data will be
even larger.
;
_reflns_number_total     1713
_reflns_number_gt     1490
_reflns_threshold_expression     I>2\s(I)
_refine_ls_structure_factor_coef     Fsqd
_refine_ls_matrix_type     full
_refine_ls_R_factor_all     0.0666
_refine_ls_R_factor_gt     0.0586
_refine_ls_wR_factor_gt     0.1472
_refine_ls_wR_factor_ref     0.1535
_refine_ls_goodness_of_fit_ref     1.091
_refine_ls_restrained_S_all     1.091
_refine_ls_number_reflns     1713
_refine_ls_number_parameters     121
_refine_ls_number_restraints     0
_refine_ls_hydrogen_treatment     constr
_refine_ls_weighting_scheme     calc
_refine_ls_weighting_details
         'calc w=1/[\s^2^(Fo^2^)+(0.0663P)^2^+4.1353P] where P=(Fo^2^+2Fc^2^)/3'
_atom_sites_solution_hydrogens     geom
_atom_sites_solution_primary     direct
_atom_sites_solution_secondary     difmap
_refine_ls_shift/su_max     0.000
_refine_ls_shift/su_mean     0.000
_refine_diff_density_max     0.416
_refine_diff_density_min     -0.316
_refine_ls_extinction_method     'SHELXTL (Sheldrick, 2008)'
_refine_ls_extinction_coef     0.0025(8)
_refine_ls_extinction_expression
                                  'Fc^*^=kFc[1+0.001xFc^2^\l^3^/sin(2\q)]^-1/4^'
loop_
    _atom_type_symbol
    _atom_type_description
    _atom_type_scat_dispersion_real
    _atom_type_scat_dispersion_imag
    _atom_type_scat_source
    'C' 'C' 0.0033 0.0016
                         'International Tables Vol C Tables 4.2.6.8 and 6.1.1.4'
    'Cu' 'Cu' 0.3201 1.2651
                         'International Tables Vol C Tables 4.2.6.8 and 6.1.1.4'
    'N' 'N' 0.0061 0.0033
                         'International Tables Vol C Tables 4.2.6.8 and 6.1.1.4'
    'H' 'H' 0.0000 0.0000
                         'International Tables Vol C Tables 4.2.6.8 and 6.1.1.4'
_computing_data_collection     'CrystalClear (Rigaku, 2008)'
_computing_cell_refinement     'CrystalClear (Rigaku, 2008)'
_computing_data_reduction     'CrystalClear (Rigaku, 2008)'
_computing_structure_solution     'SHELXS97 (Sheldrick, 2008)'
_computing_structure_refinement     'SHELXL97 (Sheldrick, 2008)'
_computing_molecular_graphics     'SHELXTL (Sheldrick, 2008)'
_computing_publication_material     'SHELXTL (Sheldrick, 2008)'
loop_
    _atom_site_type_symbol
    _atom_site_label
    _atom_site_fract_x
    _atom_site_fract_y
    _atom_site_fract_z
    _atom_site_U_iso_or_equiv
    _atom_site_adp_type
    _atom_site_calc_flag
    _atom_site_refinement_flags
    _atom_site_occupancy
    _atom_site_disorder_assembly
    _atom_site_disorder_group
    Cu Cu1 0.2500 0.2500 0.0000 0.0533(3) Uani d S 1 . .
    N N1 0.3080(2) 0.4314(3) 0.0637(3) 0.0568(8) Uani d . 1 . .
    N N2 0.1117(3) 0.3051(5) 0.0129(5) 0.0969(16) Uani d . 1 . .
    N N3 -0.0582(3) 0.3715(6) -0.1106(4) 0.1082(19) Uani d . 1 . .
    N N4 0.3218(3) 0.1822(4) 0.1764(4) 0.0835(13) Uani d . 1 . .
    C C1 0.5000 0.8653(7) 0.2500 0.166(6) Uani d S 1 . .
    H H1A 0.5117 0.9240 0.2001 0.199 Uiso calc PR 0.50 . .
    H H1B 0.4883 0.9240 0.2999 0.199 Uiso calc PR 0.50 . .
    C C2 0.0327(3) 0.3341(4) -0.0500(4) 0.0614(11) Uani d . 1 . .
    C C4 0.3810(3) 0.1618(4) 0.2776(4) 0.0635(11) Uani d . 1 . .
    C C5 0.3299(4) 0.6216(5) 0.1826(5) 0.0795(14) Uani d . 1 . .
    H H5 0.3203 0.6624 0.2398 0.095 Uiso calc R 1 . .
    C C6 0.2971(3) 0.4963(5) 0.1450(4) 0.0680(12) Uani d . 1 . .
    H H6 0.2653 0.4539 0.1778 0.082 Uiso calc R 1 . .
    C C7 0.3545(3) 0.4953(5) 0.0197(4) 0.0681(12) Uani d . 1 . .
    H H7 0.3639 0.4520 -0.0365 0.082 Uiso calc R 1 . .
    C C8 0.3770(3) 0.6876(5) 0.1364(5) 0.0771(15) Uani d . 1 . .
    C C9 0.4068(4) 0.8298(5) 0.1660(6) 0.101(2) Uani d . 1 . .
    H H9A 0.3884 0.8723 0.0891 0.121 Uiso calc R 1 . .
    H H9B 0.3655 0.8681 0.1915 0.121 Uiso calc R 1 . .
    C C3 0.3891(4) 0.6210(5) 0.0527(5) 0.0757(13) Uani d . 1 . .
    H H3 0.4207 0.6615 0.0187 0.091 Uiso calc R 1 . .
loop_
    _atom_site_aniso_label
    _atom_site_aniso_U_11
    _atom_site_aniso_U_22
    _atom_site_aniso_U_33
    _atom_site_aniso_U_12
    _atom_site_aniso_U_13
    _atom_site_aniso_U_23
    Cu1 0.0436(4) 0.0493(5) 0.0453(5) -0.0036(3) 0.0103(3) -0.0012(3)
    N1 0.0464(17) 0.0520(18) 0.0527(19) -0.0028(15) 0.0146(16) -0.0036(16)
    N2 0.056(2) 0.078(3) 0.097(3) 0.005(2) 0.004(2) -0.013(3)
    N3 0.068(3) 0.161(5) 0.068(3) 0.028(3) 0.019(2) -0.032(3)
    N4 0.060(2) 0.071(3) 0.068(3) 0.002(2) 0.002(2) -0.004(2)
    C1 0.074(5) 0.040(4) 0.226(12) 0.000 -0.019(7) 0.000
    C2 0.058(3) 0.058(2) 0.049(2) 0.001(2) 0.017(2) -0.001(2)
    C4 0.050(2) 0.061(3) 0.060(3) -0.004(2) 0.018(2) -0.001(2)
    C5 0.062(3) 0.071(3) 0.080(3) -0.002(2) 0.023(3) -0.026(3)
    C6 0.061(2) 0.069(3) 0.065(3) -0.007(2) 0.028(2) -0.013(2)
    C7 0.070(3) 0.063(3) 0.064(3) -0.006(2) 0.031(2) -0.005(2)
    C8 0.047(2) 0.049(3) 0.087(3) 0.000(2) 0.006(2) -0.005(3)
    C9 0.071(3) 0.049(3) 0.120(5) 0.003(2) 0.011(3) -0.014(3)
    C3 0.068(3) 0.058(3) 0.086(3) -0.015(2) 0.033(3) 0.001(3)
_geom_special_details
;
All e.s.d.'s (except the e.s.d. in the dihedral angle between two l.s. planes)
are estimated using the full covariance matrix. The cell e.s.d.'s are taken
into account individually in the estimation of e.s.d.'s in distances, angles
and torsion angles; correlations between e.s.d.'s in cell parameters are only
used when they are defined by crystal symmetry. An approximate (isotropic)
treatment of cell e.s.d.'s is used for estimating e.s.d.'s involving l.s.
planes.
;
loop_
    _geom_bond_atom_site_label_1
    _geom_bond_atom_site_label_2
    _geom_bond_site_symmetry_2
    _geom_bond_distance
    _geom_bond_publ_flag
    Cu1 N1 7 2.027(3) ?
    Cu1 N1 . 2.027(3) y
    Cu1 N4 . 2.031(4) y
    Cu1 N4 7 2.031(4) ?
    Cu1 N2 . 2.388(5) y
    Cu1 N2 7 2.388(5) ?
    N1 C7 . 1.330(6) ?
    N1 C6 . 1.331(5) ?
    N2 C2 . 1.112(6) ?
    N3 C4 8_455 1.270(6) ?
    N3 C2 . 1.283(6) ?
    N4 C4 . 1.141(6) ?
    C1 C9 2_655 1.335(6) ?
    C1 C9 . 1.335(6) ?
    C1 H1A . 0.9700 ?
    C1 H1B . 0.9700 ?
    C4 N3 8_556 1.270(6) ?
    C5 C6 . 1.363(7) ?
    C5 C8 . 1.370(8) ?
    C5 H5 . 0.9300 ?
    C6 H6 . 0.9300 ?
    C7 C3 . 1.366(7) ?
    C7 H7 . 0.9300 ?
    C8 C3 . 1.376(8) ?
    C8 C9 . 1.505(7) ?
    C9 H9A . 0.9700 ?
    C9 H9B . 0.9700 ?
    C3 H3 . 0.9300 ?
loop_
    _geom_angle_atom_site_label_1
    _geom_angle_atom_site_label_2
    _geom_angle_atom_site_label_3
    _geom_angle_site_symmetry_1
    _geom_angle_site_symmetry_3
    _geom_angle
    _geom_angle_publ_flag
    N1 Cu1 N1 7 . 180.00(8) ?
    N1 Cu1 N4 7 . 90.06(16) ?
    N1 Cu1 N4 . . 89.94(16) ?
    N1 Cu1 N4 7 7 89.94(16) ?
    N1 Cu1 N4 . 7 90.06(16) ?
    N4 Cu1 N4 . 7 180.0(2) ?
    N1 Cu1 N2 7 . 90.08(16) ?
    N1 Cu1 N2 . . 89.92(16) ?
    N4 Cu1 N2 . . 88.97(19) ?
    N4 Cu1 N2 7 . 91.03(19) ?
    N1 Cu1 N2 7 7 89.92(16) ?
    N1 Cu1 N2 . 7 90.08(16) ?
    N4 Cu1 N2 . 7 91.03(19) ?
    N4 Cu1 N2 7 7 88.97(19) ?
    N2 Cu1 N2 . 7 180.0(2) ?
    C7 N1 C6 . . 116.3(4) ?
    C7 N1 Cu1 . . 120.8(3) ?
    C6 N1 Cu1 . . 122.8(3) ?
    C2 N2 Cu1 . . 138.5(5) ?
    C4 N3 C2 8_455 . 121.9(5) ?
    C4 N4 Cu1 . . 162.8(4) ?
    C9 C1 C9 2_655 . 148.6(8) ?
    C9 C1 H1A 2_655 . 99.6 ?
    C9 C1 H1A . . 99.6 ?
    C9 C1 H1B 2_655 . 99.6 ?
    C9 C1 H1B . . 99.6 ?
    H1A C1 H1B . . 104.1 ?
    N2 C2 N3 . . 172.9(6) ?
    N4 C4 N3 . 8_556 174.1(6) ?
    C6 C5 C8 . . 120.0(5) ?
    C6 C5 H5 . . 120.0 ?
    C8 C5 H5 . . 120.0 ?
    N1 C6 C5 . . 123.6(5) ?
    N1 C6 H6 . . 118.2 ?
    C5 C6 H6 . . 118.2 ?
    N1 C7 C3 . . 123.5(5) ?
    N1 C7 H7 . . 118.2 ?
    C3 C7 H7 . . 118.2 ?
    C5 C8 C3 . . 116.9(4) ?
    C5 C8 C9 . . 122.3(5) ?
    C3 C8 C9 . . 120.7(6) ?
    C1 C9 C8 . . 121.8(5) ?
    C1 C9 H9A . . 106.9 ?
    C8 C9 H9A . . 106.9 ?
    C1 C9 H9B . . 106.9 ?
    C8 C9 H9B . . 106.9 ?
    H9A C9 H9B . . 106.7 ?
    C7 C3 C8 . . 119.8(5) ?
    C7 C3 H3 . . 120.1 ?
    C8 C3 H3 . . 120.1 ?
data_global
_journal_date_recd_electronic     2009-07-22
_journal_date_accepted     2009-07-29
_journal_name_full     'Acta Crystallographica, Section E'
_journal_year     2009
_journal_volume     65
_journal_issue      9
_journal_page_first     m1044
_journal_page_last     m1044
_journal_paper_category     QM
_journal_coeditor_code     PV2188
_publ_contact_author_name     'J.F. Zhang'
_publ_contact_author_address
;
Institute of Science and Technology
Jiangsu University
301 Xuefu Road, Zhenjiang 212013 (P.R. China)
;
_publ_contact_author_email     'zjf260@ujs.edu.cn'
_publ_contact_author_fax     '+86 511 8879 7815'
_publ_contact_author_phone     '+86 511 8879 7815'
_publ_section_title
;\
<i>catena</i>-Poly[copper(II)-di-\m-dicyanamido-\m-1,3-di-4-pyridylpropane]
;
loop_
    _publ_author_name
    _publ_author_address
    'Zhang, Jinfang'
;
Institute of Science and Technology
Jiangsu University
301 Xuefu Road, Zhenjiang 212013
People's Republic of China
;
