# Supplementary material for: catena-Poly[copper(II)-di-μ-dicyan­amido-μ-1,3-di-4-pyridylpropane]
Source: Acta Crystallogr Sect E Struct Rep Online. 2009 Aug 8;65(Pt 9):m1044. doi: 10.1107/S1600536809030050 (PMC2970089; doi:10.1107/S1600536809030050)
Supplement: Supplementary file 2 [file e-65-m1044-Isup2.hkl]

# 
# h,k,l, Fc-squared, Fo-squared, sigma(Fo-squared) and status flag 
# 
data_I
_shelx_title ' s in C2/c                        C2/c' 
_shelx_refln_list_code          4 
_shelx_F_calc_maximum      246.69 
_exptl_crystal_F_000       803.72 
_reflns_d_resolution_high  0.8101 
 
loop_ 
 _symmetry_equiv_pos_as_xyz 
 'x, y, z' 
 '-x, y, -z+1/2' 
 'x+1/2, y+1/2, z' 
 '-x+1/2, y+1/2, -z+1/2' 
 '-x, -y, -z' 
 'x, -y, z-1/2' 
 '-x+1/2, -y+1/2, -z' 
 'x+1/2, -y+1/2, z-1/2' 
 
_cell_length_a    16.0970 
_cell_length_b    10.1630 
_cell_length_c    12.9200 
_cell_angle_alpha  90.000 
_cell_angle_beta  123.100 
_cell_angle_gamma  90.000 
 
_shelx_F_squared_multiplier     1.000 
 
loop_ 
 _refln_index_h 
 _refln_index_k 
 _refln_index_l 
 _refln_F_squared_calc 
 _refln_F_squared_meas 
 _refln_F_squared_sigma 
 _refln_observed_status 
   4   0   0     3107.94     3019.36     33.79 o 
   6   0   0     2092.52     1849.79     28.71 o 
   8   0   0     3345.41     3145.12    100.36 o 
  10   0   0      261.47      261.76     21.62 o 
  12   0   0      184.63      154.94     11.19 o 
  14   0   0     1421.11     1543.08     44.22 o 
  16   0   0      546.55      510.13     29.68 o 
   3   1   0    22929.11    23061.41    352.05 o 
   5   1   0     2454.88     2251.38     19.93 o 
   7   1   0        0.86       10.46      3.43 o 
   9   1   0        0.33       13.96      3.31 o 
  11   1   0       18.37       19.33      3.51 o 
  13   1   0       12.03       14.24      3.83 o 
  15   1   0       39.04       30.12      6.46 o 
   0   2   0    20453.32    23258.77    297.31 o 
   2   2   0      571.90      390.08     12.66 o 
   4   2   0     1184.64     1103.48     12.85 o 
   6   2   0    10316.56    10876.97     90.48 o 
   8   2   0     6748.45     6877.17     81.53 o 
  10   2   0     1391.85     1458.34     30.48 o 
  12   2   0      890.21      837.98     30.65 o 
  14   2   0     1023.78     1155.53     57.41 o 
  16   2   0      242.45      286.91     24.68 o 
   1   3   0    19776.69    21952.33    176.69 o 
   3   3   0     1430.78     1385.72     17.72 o 
   5   3   0      252.33      258.58      8.37 o 
   7   3   0      199.66      211.42     15.26 o 
   9   3   0       25.81       29.82      3.18 o 
  11   3   0       11.96       11.28      2.62 o 
  13   3   0       38.50       45.18     10.78 o 
  15   3   0        0.04        9.39     10.64 o 
   0   4   0       22.77       60.15     12.24 o 
   2   4   0    17747.15    18468.25    198.52 o 
   4   4   0     7343.73     7441.43     96.53 o 
   6   4   0     2910.48     3009.11     56.58 o 
   8   4   0     2251.18     2294.96     30.67 o 
  10   4   0     1438.37     1596.19     36.61 o 
  12   4   0      457.91      411.34     24.94 o 
  14   4   0       62.31       48.15      6.71 o 
   1   5   0      576.42      695.26     21.42 o 
   3   5   0      610.74      545.18     21.33 o 
   5   5   0       71.60       64.84      5.50 o 
   7   5   0       46.28       61.89      7.73 o 
   9   5   0        4.20        6.74      4.12 o 
  11   5   0      309.48      257.72     16.25 o 
  13   5   0       42.33       44.79      6.24 o 
  15   5   0      109.02       99.71     19.02 o 
   0   6   0      697.85      718.89     24.84 o 
   2   6   0     4579.71     4692.32     60.64 o 
   4   6   0     6908.70     7342.88     58.89 o 
   6   6   0     1803.36     1860.43     37.49 o 
   8   6   0      364.14      360.83     13.45 o 
  10   6   0      818.50      921.32     42.13 o 
  12   6   0      711.02      757.88     97.57 o 
  14   6   0      140.86       80.25     27.00 o 
   1   7   0       80.45       80.63      6.22 o 
   3   7   0      383.21      382.63     13.61 o 
   5   7   0        7.82       10.97      3.76 o 
   7   7   0       10.93       11.40      2.69 o 
   9   7   0        0.03        7.64      4.51 o 
  11   7   0       20.64       34.79     17.17 o 
  13   7   0       22.15        7.83      7.66 o 
   0   8   0      731.67      815.51     59.67 o 
   2   8   0     1143.27     1207.56     36.43 o 
   4   8   0     1754.82     1799.18     40.75 o 
   6   8   0      560.05      560.01     23.65 o 
   8   8   0      556.55      574.05     28.70 o 
  10   8   0      588.69      619.57     68.93 o 
  12   8   0      307.48      321.07     50.32 o 
   1   9   0      423.81      375.60     18.82 o 
   3   9   0      112.76       98.30     11.76 o 
   5   9   0       53.79       45.24      5.45 o 
   7   9   0       14.73       23.44      5.77 o 
   9   9   0        0.47       12.82     18.48 o 
  11   9   0        3.17        9.87     11.03 o 
   0  10   0      257.41      269.21     44.17 o 
   2  10   0      211.19      217.21     32.51 o 
   4  10   0      819.98      742.08     38.94 o 
   6  10   0      340.66      370.73     12.15 o 
   8  10   0      166.35      153.00     42.54 o 
   1  11   0        0.01       16.42      5.90 o 
   3  11   0        0.25       25.66      8.76 o 
   5  11   0       14.43       16.89      3.25 o 
   7  11   0        2.57        6.04      7.12 o 
   0  12   0      383.65      285.72     41.07 o 
   2  12   0      175.79      141.69     17.89 o 
   4  12   0       99.61       50.42     20.25 o 
 -17   1   1      190.28      199.22     13.53 o 
 -15   1   1      311.20      342.44     53.22 o 
 -13   1   1      781.52      741.40     38.05 o 
 -11   1   1     1133.66     1233.36     30.17 o 
  -9   1   1     1449.08     1431.50     23.56 o 
  -7   1   1     3311.28     3453.97     46.62 o 
  -5   1   1    13824.09    13373.65     88.89 o 
  -3   1   1    22202.68    22555.38    200.31 o 
  -1   1   1     8520.97     4110.47     55.67 o 
   1   1   1    15871.22    16187.86    210.95 o 
   3   1   1    17151.77    17118.13    227.49 o 
   5   1   1     2927.23     2530.75     22.40 o 
   7   1   1      726.38      696.27     18.06 o 
   9   1   1     4051.11     4086.51     76.14 o 
  11   1   1      462.23      407.03     11.82 o 
  13   1   1     1234.95     1257.04     40.34 o 
  15   1   1      308.46      347.58     17.16 o 
 -16   2   1        3.92        8.10      7.26 o 
 -14   2   1       20.71       20.81      4.51 o 
 -12   2   1        4.83        5.84      2.97 o 
 -10   2   1       58.46       55.53      5.40 o 
  -8   2   1        1.62       13.75      4.20 o 
  -6   2   1      348.13      416.99     12.18 o 
  -4   2   1     2398.27     2324.70     20.90 o 
  -2   2   1      441.86      453.14     25.56 o 
   0   2   1     9006.43     9277.83    172.01 o 
   2   2   1     3623.89     3855.73     33.22 o 
   4   2   1     2907.46     3174.19     32.67 o 
   6   2   1     2076.59     2245.19     49.12 o 
   8   2   1      151.27       96.55      5.91 o 
  10   2   1      864.15      841.52     21.81 o 
  12   2   1      230.28      219.96     21.25 o 
  14   2   1      113.26       80.33      9.36 o 
 -15   3   1      484.26      479.02     34.28 o 
 -13   3   1     1123.31     1212.95     53.77 o 
 -11   3   1      920.83     1000.67     28.64 o 
  -9   3   1     2678.90     2654.07     36.54 o 
  -7   3   1     4220.30     3946.73     37.65 o 
  -5   3   1     8900.21     8967.83     66.35 o 
  -3   3   1     1847.69     1804.55     17.13 o 
  -1   3   1     9600.06     9443.48     79.90 o 
   1   3   1     7679.15     7549.53     58.87 o 
   3   3   1     1013.42      807.49     28.78 o 
   5   3   1     4202.19     4265.64     38.54 o 
   7   3   1     7143.12     7296.43    164.20 o 
   9   3   1     2577.31     2849.29     62.87 o 
  11   3   1     1473.00     1508.02     51.35 o 
  13   3   1      356.34      330.75     18.64 o 
  15   3   1      137.72       87.24     40.60 o 
 -16   4   1       22.93       40.32     12.84 o 
 -14   4   1      168.21      186.60     14.44 o 
 -12   4   1        6.27       11.72      4.00 o 
 -10   4   1      197.73      237.42     17.05 o 
  -8   4   1       26.07       46.53      3.85 o 
  -6   4   1     1118.27     1133.28     15.60 o 
  -4   4   1     1816.18     2024.47     32.97 o 
  -2   4   1     1508.65     1475.32     46.02 o 
   0   4   1     3960.82     3931.33     46.20 o 
   2   4   1     8417.32    10749.15    115.68 o 
   4   4   1       59.92       60.25      3.19 o 
   6   4   1      191.49      201.69      7.56 o 
   8   4   1       38.58       31.29      4.72 o 
  10   4   1       81.78       87.34      7.46 o 
  12   4   1      362.41      353.46     36.61 o 
  14   4   1        5.98        8.44      9.66 o 
 -15   5   1      295.28      232.52     25.08 o 
 -13   5   1      408.60      438.67     24.52 o 
 -11   5   1      307.93      356.00     19.88 o 
  -9   5   1      748.42      631.37     25.18 o 
  -7   5   1     3256.60     3410.58    100.91 o 
  -5   5   1     2582.05     2630.03     42.66 o 
  -3   5   1     3530.80     3647.55     37.90 o 
  -1   5   1    13370.54    15753.82    132.14 o 
   1   5   1     9488.69     9512.17     83.19 o 
   3   5   1     1915.33     1931.35     22.00 o 
   5   5   1     1151.95     1073.69     16.25 o 
   7   5   1     2628.63     2526.55     48.69 o 
   9   5   1      304.28      384.11     35.91 o 
  11   5   1      903.31     1000.33     53.59 o 
  13   5   1      143.53      159.89     33.62 o 
 -14   6   1        7.81       34.35     14.39 o 
 -12   6   1       22.69       34.15      6.57 o 
 -10   6   1       35.91       38.91      4.97 o 
  -8   6   1       62.14       61.74     10.57 o 
  -6   6   1        2.64       11.29      3.38 o 
  -4   6   1      403.18      390.35     11.09 o 
  -2   6   1       67.95       44.84      5.86 o 
   0   6   1       87.63      126.56     10.48 o 
   2   6   1       22.22       21.75      2.76 o 
   4   6   1       48.81       57.51      6.62 o 
   6   6   1       75.19       62.13      6.62 o 
   8   6   1      118.85      104.49     10.75 o 
  10   6   1       10.96        8.26      2.40 o 
  12   6   1       11.19        9.18      9.00 o 
 -13   7   1      177.65      137.83     20.09 o 
 -11   7   1      800.06      890.24     37.20 o 
  -9   7   1      893.70      849.87     31.35 o 
  -7   7   1     2204.47     2449.97     53.58 o 
  -5   7   1      460.92      484.89     15.18 o 
  -3   7   1     1485.12     1498.23     48.46 o 
  -1   7   1      670.96      614.79     33.08 o 
   1   7   1     1296.96     1007.98     18.69 o 
   3   7   1     3710.21     4276.31     82.08 o 
   5   7   1     2811.23     2928.65     76.47 o 
   7   7   1     1097.41     1125.87     41.95 o 
   9   7   1      271.11      316.53     45.89 o 
  11   7   1      302.86      346.60     46.37 o 
  13   7   1       72.79      108.53     35.04 o 
 -12   8   1        6.50       23.47     12.17 o 
 -10   8   1        1.85        7.50      4.36 o 
  -8   8   1      151.47      183.65     15.02 o 
  -6   8   1      146.89      137.63     15.43 o 
  -4   8   1       31.27       19.83      3.80 o 
  -2   8   1       75.73      104.84      8.07 o 
   0   8   1        5.06        8.43      3.41 o 
   2   8   1       14.10       13.72      3.58 o 
   4   8   1        5.09       22.74      3.21 o 
   6   8   1       54.64       47.76      9.19 o 
   8   8   1       52.25       52.86     14.17 o 
  10   8   1        0.99       19.15     10.07 o 
 -11   9   1      378.17      364.48     50.80 o 
  -9   9   1      674.56      740.58     51.06 o 
  -7   9   1      594.68      560.23     42.51 o 
  -5   9   1      208.94      213.73     19.73 o 
  -3   9   1      813.69      831.48     50.32 o 
  -1   9   1      365.28      320.30     16.48 o 
   1   9   1      439.14      540.69     46.82 o 
   3   9   1      730.74      682.59     46.67 o 
   5   9   1     1370.76     1362.66     65.90 o 
   7   9   1      409.99      388.09     49.74 o 
   9   9   1      258.31      257.52     47.18 o 
 -10  10   1        3.67        4.90     10.31 o 
  -8  10   1      148.22      135.03     19.17 o 
  -6  10   1       19.28       13.21      4.00 o 
  -4  10   1       41.56       35.37      5.37 o 
  -2  10   1        2.14       12.34      4.22 o 
   0  10   1        5.66       12.63      3.42 o 
   2  10   1       29.35       26.65     16.07 o 
   4  10   1        9.23        7.36      2.90 o 
   6  10   1       25.37       43.66     11.07 o 
   8  10   1        2.27       18.97      7.78 o 
  -7  11   1       22.18       42.27      8.50 o 
  -5  11   1      253.15      274.92     11.49 o 
  -3  11   1      440.27      469.40     65.56 o 
  -1  11   1      605.32      522.18     64.69 o 
   1  11   1      263.13      304.62     36.18 o 
   3  11   1      146.48      175.46     31.12 o 
   5  11   1      198.21      194.45     40.92 o 
   7  11   1       93.19       86.84     20.86 o 
  -4  12   1        2.30        2.54      4.49 o 
  -2  12   1       19.85       14.62      6.48 o 
   0  12   1       22.29       13.62      8.20 o 
   2  12   1       29.95       40.29     20.43 o 
   4  12   1        1.24       11.51      6.19 o 
 -16   0   2      161.34      156.29     15.53 o 
 -14   0   2      585.83      628.22     50.59 o 
 -12   0   2       69.50       59.09      6.71 o 
 -10   0   2     2732.35     3058.83     41.52 o 
  -8   0   2     6993.95     6959.21     87.11 o 
  -6   0   2    12824.77    11902.46    282.94 o 
  -4   0   2    34263.52    33806.07    331.73 o 
  -2   0   2    60854.43    64947.27   1005.01 o 
   0   0   2    22061.47    21319.19    473.13 o 
   2   0   2     4242.55     4621.48     96.98 o 
   4   0   2      570.82      792.30     15.72 o 
   6   0   2     5943.67     5929.54     75.78 o 
   8   0   2     2593.49     2630.32     54.26 o 
  10   0   2     1677.04     2075.00     58.34 o 
  12   0   2     1100.43     1056.60     42.62 o 
  14   0   2      467.81      307.02     71.41 o 
 -17   1   2        5.30       10.49      4.08 o 
 -15   1   2      134.08      105.05     11.86 o 
 -13   1   2       63.52       68.55      7.45 o 
 -11   1   2       34.50       41.46      4.37 o 
  -9   1   2      611.84      712.29     13.45 o 
  -7   1   2       12.09       12.36      5.41 o 
  -5   1   2       26.17       15.13      4.07 o 
  -3   1   2     3174.77     3063.99     45.59 o 
  -1   1   2     2620.82     2300.50     29.80 o 
   1   1   2    19329.56    20305.30    215.89 o 
   3   1   2     1954.50     1856.40     23.47 o 
   5   1   2      104.74       80.74      3.96 o 
   7   1   2      494.84      458.03     10.05 o 
   9   1   2        6.50        8.29      2.68 o 
  11   1   2      133.75      144.48      9.01 o 
  13   1   2       67.63       71.37      9.34 o 
  15   1   2        0.02        3.11      7.01 o 
 -16   2   2      327.27      312.53     20.84 o 
 -14   2   2      966.00      966.27     45.42 o 
 -12   2   2      870.57      876.30     23.09 o 
 -10   2   2     1933.10     2090.13     22.69 o 
  -8   2   2     2494.56     2760.05     28.89 o 
  -6   2   2     6427.46     5680.01     42.52 o 
  -4   2   2     7355.31     7004.63     48.72 o 
  -2   2   2     4400.84     3882.53     28.97 o 
   0   2   2     3326.23     2855.55     40.07 o 
   2   2   2     2475.58     2181.06    138.81 o 
   4   2   2    15938.93    16599.20    259.48 o 
   6   2   2    10314.67    10973.70    115.37 o 
   8   2   2     3883.75     3865.13     72.35 o 
  10   2   2      955.60     1071.50     23.22 o 
  12   2   2      490.93      495.92     37.37 o 
  14   2   2      264.56      218.93     62.97 o 
 -17   3   2       12.00       16.31      5.61 o 
 -15   3   2      105.22       56.56     19.34 o 
 -13   3   2       21.86       21.47      6.18 o 
 -11   3   2      350.39      373.26     11.81 o 
  -9   3   2       16.49       18.80      6.15 o 
  -7   3   2      436.96      330.21      9.87 o 
  -5   3   2        4.63       13.15      7.04 o 
  -3   3   2     1913.13     1849.68     18.87 o 
  -1   3   2      173.59      195.96      6.68 o 
   1   3   2     1307.10     1216.88     19.16 o 
   3   3   2     1400.57     1396.50     38.01 o 
   5   3   2      158.83      209.49      7.19 o 
   7   3   2      860.54      958.14     20.97 o 
   9   3   2      562.91      600.04     14.20 o 
  11   3   2       62.68       60.25      9.05 o 
  13   3   2       43.73       32.37      9.85 o 
 -16   4   2       90.08      108.84      9.35 o 
 -14   4   2       83.24       96.07     11.55 o 
 -12   4   2     2014.74     2002.76     34.72 o 
 -10   4   2     2167.64     2337.93     65.60 o 
  -8   4   2     4209.59     4729.11     58.65 o 
  -6   4   2     3597.71     3342.62     35.30 o 
  -4   4   2     1996.94     1818.22     48.38 o 
  -2   4   2     5545.20     5251.87     42.32 o 
   0   4   2    11769.11    11905.40    117.57 o 
   2   4   2     8113.01     8640.90    102.67 o 
   4   4   2     2193.32     2121.57     87.06 o 
   6   4   2      322.33      316.27     18.85 o 
   8   4   2     1969.36     1964.23     44.22 o 
  10   4   2      820.12      852.96     34.63 o 
  12   4   2      386.59      432.26    104.42 o 
  14   4   2      293.27      217.32     56.80 o 
 -15   5   2        2.13       17.09     10.25 o 
 -13   5   2      402.32      363.25     22.62 o 
 -11   5   2       95.35       72.22      5.86 o 
  -9   5   2      959.58      893.97     26.37 o 
  -7   5   2     1187.45     1174.82     16.29 o 
  -5   5   2      194.08      218.79      7.49 o 
  -3   5   2       90.01       69.13      7.80 o 
  -1   5   2       11.99        9.38      2.87 o 
   1   5   2      359.88      299.89     27.61 o 
   3   5   2      434.73      515.86     29.62 o 
   5   5   2        1.89        9.84      5.25 o 
   7   5   2       84.50       57.32     10.71 o 
   9   5   2       82.79       60.99     23.99 o 
  11   5   2       43.02       32.29     10.91 o 
  13   5   2        6.64        8.32      9.10 o 
 -14   6   2      310.24      300.60     19.67 o 
 -12   6   2      557.38      565.00     51.55 o 
 -10   6   2       37.21       37.67     12.93 o 
  -8   6   2      976.01     1006.72     34.03 o 
  -6   6   2     1935.74     1890.58     51.58 o 
  -4   6   2     2154.26     2451.48     36.31 o 
  -2   6   2     2160.73     2043.69     45.15 o 
   0   6   2     4374.27     4669.12     65.68 o 
   2   6   2     8075.11     8671.12     83.97 o 
   4   6   2     1607.37     1443.36     30.74 o 
   6   6   2     1653.24     1936.72     96.91 o 
   8   6   2      566.73      475.21    101.17 o 
  10   6   2      180.85      184.75     42.11 o 
  12   6   2      216.54      250.99     57.85 o 
 -13   7   2       36.35       28.03      5.26 o 
 -11   7   2        7.74       18.44      8.80 o 
  -9   7   2      202.26      201.84     12.08 o 
  -7   7   2      171.05      199.77     25.97 o 
  -5   7   2      394.86      312.98     10.95 o 
  -3   7   2        4.10       11.28      4.73 o 
  -1   7   2       70.64       91.92      8.58 o 
   1   7   2      306.08      312.79     19.32 o 
   3   7   2       33.21       40.45      3.59 o 
   5   7   2      398.56      424.64     11.62 o 
   7   7   2      162.87      145.19     34.87 o 
   9   7   2      140.03       80.97     23.00 o 
  11   7   2       40.22       36.58      8.89 o 
 -12   8   2      292.87      288.69     26.51 o 
 -10   8   2      656.05      720.24     83.91 o 
  -8   8   2      999.71      912.37     74.27 o 
  -6   8   2     1045.69     1192.23     72.00 o 
  -4   8   2      520.16      560.92     20.45 o 
  -2   8   2      816.84      816.45     33.23 o 
   0   8   2     1118.09     1171.85     35.07 o 
   2   8   2     1818.94     1963.39     45.98 o 
   4   8   2      209.36      230.91     10.10 o 
   6   8   2      937.81     1008.93    167.90 o 
   8   8   2      530.84      520.39     73.87 o 
  10   8   2      381.41      342.16     61.23 o 
 -11   9   2       22.58       11.50     13.55 o 
  -9   9   2        1.00        9.79      6.59 o 
  -7   9   2       14.23        6.36      3.65 o 
  -5   9   2       33.79       34.66      6.42 o 
  -3   9   2       20.12       16.73      5.75 o 
  -1   9   2       63.40       54.86      6.69 o 
   1   9   2       94.43       70.54      9.07 o 
   3   9   2      254.80      261.06     15.91 o 
   5   9   2        0.14        5.63      7.77 o 
   7   9   2       77.42       55.91     19.24 o 
   9   9   2       13.78       22.83     10.21 o 
 -10  10   2      131.42      148.17     30.18 o 
  -8  10   2       37.10       26.14      7.90 o 
  -6  10   2      336.64      343.63     17.14 o 
  -4  10   2      558.11      514.78     32.54 o 
  -2  10   2      331.26      261.37     35.42 o 
   0  10   2      250.02      225.96     16.17 o 
   2  10   2      801.39      716.16     33.23 o 
   4  10   2      844.88      966.22     17.11 o 
   6  10   2      117.15       89.68     22.13 o 
  -9  11   2       21.75       15.50      7.67 o 
  -7  11   2        0.54        4.30      4.26 o 
  -5  11   2        1.16       12.01      4.58 o 
  -3  11   2       20.56       18.68      6.96 o 
  -1  11   2        3.52        5.10      9.84 o 
   1  11   2        0.70       12.87      4.61 o 
   3  11   2       53.51       46.03     17.14 o 
   5  11   2        2.31       15.62      8.25 o 
  -4  12   2      266.29      283.86     37.26 o 
  -2  12   2      182.43      182.96     18.76 o 
   0  12   2      150.22      164.61     32.48 o 
   2  12   2       63.36       28.16     12.46 o 
 -17   1   3       60.89       77.94      9.96 o 
 -15   1   3      604.01      680.47     38.79 o 
 -13   1   3     1205.28     1205.40     38.01 o 
 -11   1   3      597.63      551.78     15.62 o 
  -9   1   3     1011.08      970.44     25.83 o 
  -7   1   3    17125.78    17614.59    117.19 o 
  -5   1   3    24738.03    22495.43    144.83 o 
  -3   1   3     4107.59     4867.94     34.21 o 
  -1   1   3    27996.69    28552.26    180.53 o 
   1   1   3    16916.88    16794.87    587.75 o 
   3   1   3     2872.40     2812.07     27.09 o 
   5   1   3      504.97      529.50     10.54 o 
   7   1   3     3651.85     3761.03     71.65 o 
   9   1   3     3995.25     4252.97     76.27 o 
  11   1   3      317.16      256.79     13.04 o 
  13   1   3      171.95      204.03     18.83 o 
 -18   2   3        0.85        7.80      3.58 o 
 -16   2   3       21.84       20.85     16.17 o 
 -14   2   3        1.95       15.20      7.51 o 
 -12   2   3       10.21       20.10      4.70 o 
 -10   2   3       66.60       90.08      4.71 o 
  -8   2   3      418.00      302.07      8.82 o 
  -6   2   3     2084.42     2334.98     29.17 o 
  -4   2   3    17514.20    17311.23    117.51 o 
  -2   2   3    12513.46    12021.17     90.62 o 
   0   2   3      642.12      568.50      9.49 o 
   2   2   3     2218.67     2586.60     35.32 o 
   4   2   3     2494.34     2537.97     45.18 o 
   6   2   3        2.20       15.80      3.85 o 
   8   2   3      594.71      614.73     32.13 o 
  10   2   3      459.68      415.14     21.33 o 
  12   2   3        2.62        4.32      2.79 o 
  14   2   3        2.10        0.71      8.40 o 
 -17   3   3      109.77       81.43      8.51 o 
 -15   3   3      531.27      523.29     29.00 o 
 -13   3   3      951.22      865.01     31.72 o 
 -11   3   3      857.55     1072.38     27.37 o 
  -9   3   3     4990.36     4772.82     67.92 o 
  -7   3   3     8735.60     9591.17     81.83 o 
  -5   3   3     1603.13     1449.06     15.40 o 
  -3   3   3     2321.93     2028.39     27.70 o 
  -1   3   3     1776.91     1706.20     23.69 o 
   1   3   3     7854.35     7746.23     65.75 o 
   3   3   3     4410.19     4480.90     65.93 o 
   5   3   3     6881.65     7463.60    268.93 o 
   7   3   3     5417.81     5495.06    100.62 o 
   9   3   3     1009.51     1030.78     56.03 o 
  11   3   3      193.30      186.41     35.61 o 
  13   3   3      156.77      174.42     33.56 o 
 -16   4   3        2.61        9.81      4.66 o 
 -14   4   3        4.68       14.93      4.11 o 
 -12   4   3        2.59       10.68      6.62 o 
 -10   4   3      155.56      120.51      6.97 o 
  -8   4   3     1131.56     1188.36     18.90 o 
  -6   4   3       17.30       12.08      6.31 o 
  -4   4   3     2837.16     2481.87     38.66 o 
  -2   4   3      483.64      494.84     19.74 o 
   0   4   3      731.18      823.05     23.36 o 
   2   4   3      405.08      378.46     21.91 o 
   4   4   3      149.24      189.94     14.81 o 
   6   4   3      248.27      222.64     17.00 o 
   8   4   3        4.03       34.02     12.54 o 
  10   4   3       30.71       14.72      9.93 o 
  12   4   3       22.44        4.85      9.55 o 
 -15   5   3      127.99      101.97     15.10 o 
 -13   5   3       94.11       88.76      7.09 o 
 -11   5   3      681.86      726.88     47.53 o 
  -9   5   3     2241.88     2196.57     91.92 o 
  -7   5   3     1422.77     1366.54     26.83 o 
  -5   5   3     1473.32     1583.46     43.13 o 
  -3   5   3    16715.19    16786.21    183.05 o 
  -1   5   3     2524.66     2555.94     28.50 o 
   1   5   3     2567.05     2396.38     32.13 o 
   3   5   3     1529.99     1543.29     43.93 o 
   5   5   3     2236.41     2163.43    210.25 o 
   7   5   3      845.85      725.83    150.28 o 
   9   5   3      259.04      303.64     54.92 o 
  11   5   3      571.72      607.73    128.02 o 
 -16   6   3       14.89        4.00      7.78 o 
 -14   6   3       53.88       30.80      9.11 o 
 -12   6   3        4.17        7.33      2.73 o 
 -10   6   3       63.07       81.45      6.43 o 
  -8   6   3        5.37       11.51      6.23 o 
  -6   6   3       11.81       18.68      3.87 o 
  -4   6   3       32.63       57.41      4.31 o 
  -2   6   3      173.28      181.32     10.97 o 
   0   6   3      414.63      403.74     12.92 o 
   2   6   3        1.21        6.04      3.62 o 
   4   6   3        0.11        7.01      7.69 o 
   6   6   3        7.43       14.86      9.97 o 
   8   6   3       17.76       43.43     19.92 o 
  10   6   3        9.54       10.91      8.11 o 
  12   6   3        0.20        6.03      5.94 o 
 -15   7   3       61.75       50.88     15.71 o 
 -13   7   3      304.97      289.79     31.36 o 
 -11   7   3     1270.34     1215.09    102.79 o 
  -9   7   3      380.98      420.53     40.35 o 
  -7   7   3        7.53        9.93      3.65 o 
  -5   7   3     1212.91     1430.57     44.06 o 
  -3   7   3     6326.35     6428.18    142.99 o 
  -1   7   3     1503.05     1680.65     38.87 o 
   1   7   3     1153.36     1219.00     34.50 o 
   3   7   3     2828.14     3089.55     77.64 o 
   5   7   3     1017.62     1034.86    132.06 o 
   7   7   3       82.05       93.72     18.24 o 
   9   7   3      158.41      189.59     21.80 o 
  11   7   3      528.39      448.32     88.05 o 
 -14   8   3        1.16       14.69     10.86 o 
 -12   8   3       20.87       26.46      6.79 o 
 -10   8   3        5.64       13.14      5.34 o 
  -8   8   3       33.46       41.82     12.91 o 
  -6   8   3       40.88       27.15      5.06 o 
  -4   8   3      236.15      176.83     14.52 o 
  -2   8   3       80.15       40.25      5.27 o 
   0   8   3       12.60       13.98      8.28 o 
   2   8   3        2.50        7.24      2.18 o 
   4   8   3       11.83        5.83     12.11 o 
   6   8   3       20.62       32.94     16.67 o 
   8   8   3       19.10       20.58     14.76 o 
  10   8   3        0.09       18.33     15.50 o 
 -11   9   3      502.94      458.26     43.72 o 
  -9   9   3      261.87      297.01     37.66 o 
  -7   9   3       61.66       67.54      8.85 o 
  -5   9   3      515.21      498.05     66.68 o 
  -3   9   3      728.68      699.88     51.56 o 
  -1   9   3      686.66      694.05     34.94 o 
   1   9   3      411.53      482.80     33.63 o 
   3   9   3     1190.10     1186.74     73.79 o 
   5   9   3      459.56      540.48     61.61 o 
   7   9   3      149.77      133.06     16.96 o 
 -10  10   3       38.48       14.46      9.73 o 
  -8  10   3        6.59       17.77      6.42 o 
  -6  10   3        7.59       11.79      3.88 o 
  -4  10   3       76.35       44.22     17.98 o 
  -2  10   3       19.76        9.25      4.33 o 
   0  10   3       52.93       44.32      7.24 o 
   2  10   3        6.64        0.17      6.02 o 
   4  10   3       23.90       39.01     12.43 o 
   6  10   3        0.56       15.11     13.43 o 
  -9  11   3       75.00       58.89     26.50 o 
  -7  11   3      229.25      259.79     35.18 o 
  -5  11   3      392.74      427.56     58.18 o 
  -3  11   3      182.39      225.66     45.70 o 
  -1  11   3      406.49      399.50     49.96 o 
   1  11   3      183.12       88.97     24.20 o 
   3  11   3      124.67      140.27     24.68 o 
  -4  12   3        0.80        9.26     10.50 o 
  -2  12   3       12.70       12.12      5.45 o 
   0  12   3        8.42       25.70     13.49 o 
 -18   0   4       94.75       69.99     12.37 o 
 -16   0   4      114.80      106.86     15.47 o 
 -14   0   4      446.03      396.00     31.06 o 
 -12   0   4      747.68      752.22     26.71 o 
 -10   0   4     6875.45     6842.49    133.93 o 
  -8   0   4    13566.73    13667.70    205.92 o 
  -6   0   4     2629.73     2318.78     42.35 o 
  -4   0   4       93.33       53.93      9.89 o 
  -2   0   4     3641.97     3917.93     39.70 o 
   0   0   4     7618.79     7212.88     71.46 o 
   2   0   4     5564.77     5454.36    169.57 o 
   4   0   4     3739.38     3852.18     68.47 o 
   6   0   4     1954.19     1921.09     67.13 o 
   8   0   4     4280.34     4464.87    155.05 o 
  10   0   4      100.11       60.56     16.92 o 
  12   0   4      518.33      436.45     92.27 o 
 -17   1   4       14.62        9.03      4.14 o 
 -15   1   4        2.97       12.51      5.14 o 
 -13   1   4      132.12      106.39      6.47 o 
 -11   1   4       62.19       78.65     11.22 o 
  -9   1   4       96.73       88.66      5.29 o 
  -7   1   4      109.98      131.00      5.58 o 
  -5   1   4       49.93       72.95      5.99 o 
  -3   1   4       96.92       93.43      4.21 o 
  -1   1   4      297.21      288.21     15.48 o 
   1   1   4      904.32      872.03     11.38 o 
   3   1   4      173.23      167.33      7.99 o 
   5   1   4      320.40      304.79     11.50 o 
   7   1   4        0.20       11.32      3.52 o 
   9   1   4      666.66      642.12     31.94 o 
  11   1   4        1.07        9.88      9.10 o 
  13   1   4       34.81       11.00      8.29 o 
 -18   2   4       72.70       76.86      8.83 o 
 -16   2   4      263.96      242.01     15.49 o 
 -14   2   4      864.39      890.61     40.55 o 
 -12   2   4      893.10      916.15     23.86 o 
 -10   2   4     1795.21     1617.53     24.93 o 
  -8   2   4     2240.10     1988.41     23.69 o 
  -6   2   4     9049.71     8806.56     62.32 o 
  -4   2   4     6674.73     5687.55     41.18 o 
  -2   2   4     2039.86     2334.77     20.05 o 
   0   2   4     7379.43     6927.88     71.21 o 
   2   2   4    11042.89    11817.11     97.94 o 
   4   2   4     8123.32     8458.18     99.07 o 
   6   2   4     2636.59     2787.27     53.25 o 
   8   2   4     1301.43     1358.75     40.82 o 
  10   2   4       97.14      104.57     26.95 o 
  12   2   4      127.94      131.41     20.53 o 
 -17   3   4       12.93       14.36      8.15 o 
 -15   3   4       11.36       17.79      5.89 o 
 -13   3   4       10.71       10.92      4.25 o 
 -11   3   4      303.03      276.88     14.82 o 
  -9   3   4       49.20       40.49      4.45 o 
  -7   3   4     1617.77     1617.35     19.16 o 
  -5   3   4      949.34     1034.23     14.69 o 
  -3   3   4      411.84      627.96     16.17 o 
  -1   3   4     1664.06     1539.76     17.70 o 
   1   3   4      156.32      168.75      6.99 o 
   3   3   4      240.16      230.80     30.23 o 
   5   3   4      444.54      447.75     39.08 o 
   7   3   4     1229.84     1146.33     23.63 o 
   9   3   4      910.38      832.74     49.13 o 
  11   3   4       22.22       15.89     14.20 o 
 -16   4   4      157.98      144.67     29.23 o 
 -14   4   4      566.12      533.69     32.17 o 
 -12   4   4     2166.40     2363.27     51.86 o 
 -10   4   4     1500.09     1687.29     38.86 o 
  -8   4   4      563.02      585.78     29.28 o 
  -6   4   4     4147.33     3761.29     38.42 o 
  -4   4   4     3867.34     3694.64     37.07 o 
  -2   4   4     2655.59     2577.41     45.37 o 
   0   4   4     4708.46     4498.41     46.44 o 
   2   4   4     2870.17     3004.75    107.01 o 
   4   4   4      849.70      787.21     27.77 o 
   6   4   4     1795.80     1743.95    101.37 o 
   8   4   4     1139.62      990.77     87.79 o 
  10   4   4     1714.06     1629.91     56.95 o 
  12   4   4      197.46      154.06     39.40 o 
 -17   5   4        5.29        4.59      2.95 o 
 -15   5   4       18.53       13.94     10.83 o 
 -13   5   4       45.19       44.74      8.33 o 
 -11   5   4      535.17      563.44     16.50 o 
  -9   5   4      311.15      304.59     18.82 o 
  -7   5   4       33.85       22.93      3.65 o 
  -5   5   4      841.91      870.70     20.98 o 
  -3   5   4       41.49       93.60      5.70 o 
  -1   5   4      604.80      633.79     20.80 o 
   1   5   4      232.51      307.22     11.57 o 
   3   5   4       72.80       84.32      9.13 o 
   5   5   4        2.45        4.60      6.02 o 
   7   5   4       73.81       55.52     10.17 o 
   9   5   4      166.04      123.10     29.22 o 
  11   5   4       10.25       14.69      8.60 o 
 -16   6   4       99.33       92.92      9.06 o 
 -14   6   4      128.89      116.04     10.62 o 
 -12   6   4      248.77      275.16     40.22 o 
 -10   6   4       11.30        9.17      3.95 o 
  -8   6   4     1604.12     1615.84     37.39 o 
  -6   6   4     3417.91     3559.07     46.44 o 
  -4   6   4     5490.15     5937.72     53.61 o 
  -2   6   4     5287.79     5646.89     82.58 o 
   0   6   4     1937.39     1770.87     20.36 o 
   2   6   4     1506.66     1680.01    213.58 o 
   4   6   4      660.84      681.91    132.73 o 
   6   6   4      700.17      675.81    110.17 o 
   8   6   4       37.71       40.45     19.30 o 
  10   6   4      529.17      565.55     87.17 o 
 -15   7   4       16.82       16.44      4.54 o 
 -13   7   4       48.57       66.86     21.92 o 
 -11   7   4        6.73       13.62      4.38 o 
  -9   7   4       96.04       68.68      7.82 o 
  -7   7   4      348.96      363.95     14.49 o 
  -5   7   4      311.58      353.74     12.46 o 
  -3   7   4      197.33      256.37     12.71 o 
  -1   7   4      376.60      342.05     17.32 o 
   1   7   4       63.54       69.88      5.85 o 
   3   7   4        2.21       20.10      8.47 o 
   5   7   4      108.68      120.33     20.63 o 
   7   7   4       76.67       76.36     24.27 o 
   9   7   4       25.11       21.59     18.97 o 
 -14   8   4      146.75      118.28     20.09 o 
 -12   8   4      324.39      330.33     28.75 o 
 -10   8   4      682.07      694.01     91.82 o 
  -8   8   4     1339.86     1358.32    133.77 o 
  -6   8   4       17.31       18.39      3.87 o 
  -4   8   4      163.79      177.00      8.31 o 
  -2   8   4     1277.02     1229.90     38.94 o 
   0   8   4     1115.19     1189.27    109.84 o 
   2   8   4      452.68      479.67     32.75 o 
   4   8   4      705.14      481.62     92.67 o 
   6   8   4      817.84      755.96    130.48 o 
   8   8   4      347.75      236.06     48.21 o 
 -13   9   4        1.09       20.49     12.23 o 
 -11   9   4       71.18       69.79      8.81 o 
  -9   9   4      207.83      191.07     17.35 o 
  -7   9   4      349.95      299.00     19.86 o 
  -5   9   4       95.56      108.63     11.83 o 
  -3   9   4      160.22      120.65     12.74 o 
  -1   9   4      124.84      105.11      8.00 o 
   1   9   4        1.65        6.98      2.72 o 
   3   9   4       53.87       68.25     16.07 o 
   5   9   4       11.62       20.36     13.11 o 
   7   9   4        2.96        5.04     13.34 o 
 -10  10   4      119.92      159.83      9.72 o 
  -8  10   4      197.97      231.49     61.70 o 
  -6  10   4      363.15      398.66     24.48 o 
  -4  10   4      629.57      753.05     36.67 o 
  -2  10   4      584.47      553.54     26.00 o 
   0  10   4      434.51      434.18     48.96 o 
   2  10   4      179.38      117.78     25.95 o 
   4  10   4      227.53      276.81     78.57 o 
  -9  11   4        0.03        2.12      3.29 o 
  -7  11   4        0.06        8.45      6.59 o 
  -5  11   4       27.41       28.56     13.26 o 
  -3  11   4        3.56       13.12      7.10 o 
  -1  11   4        9.59       26.27     11.58 o 
   1  11   4        3.26       17.59     10.58 o 
   3  11   4        1.77       22.60     15.18 o 
  -4  12   4      103.48      110.01     26.26 o 
  -2  12   4      127.27       88.08     32.92 o 
 -19   1   5      125.97      117.38     26.29 o 
 -17   1   5      130.27      156.84     12.09 o 
 -15   1   5      572.91      529.28     31.47 o 
 -13   1   5      335.82      257.84     10.66 o 
 -11   1   5     2310.39     2517.16     38.67 o 
  -9   1   5     3177.25     3286.88     35.29 o 
  -7   1   5     3259.77     2906.83     34.05 o 
  -5   1   5     7273.69     7133.41     72.14 o 
  -3   1   5     3159.89     3118.91     25.34 o 
  -1   1   5    11989.05    13128.94    154.94 o 
   1   1   5     4091.76     4048.52     46.41 o 
   3   1   5     2250.29     1879.27     39.09 o 
   5   1   5     3107.15     3247.61     61.80 o 
   7   1   5     1490.12     1498.39     32.89 o 
   9   1   5      592.98      583.00     27.98 o 
  11   1   5      211.30      162.39     34.94 o 
 -18   2   5        2.35        4.82      4.09 o 
 -16   2   5      119.31       85.31     12.75 o 
 -14   2   5       20.11       19.79      6.74 o 
 -12   2   5       51.01       75.63      5.82 o 
 -10   2   5      521.95      547.89     17.34 o 
  -8   2   5     1888.82     2113.17     42.30 o 
  -6   2   5        9.64        9.34      4.00 o 
  -4   2   5      485.04      576.32     11.28 o 
  -2   2   5     4663.54     4809.47     62.74 o 
   0   2   5       14.40       14.32      2.64 o 
   2   2   5       11.45        1.99      2.23 o 
   4   2   5       31.99       33.82      2.79 o 
   6   2   5     1239.47     1223.16     31.13 o 
   8   2   5       19.29       11.88      2.35 o 
  10   2   5       71.45       86.60     22.64 o 
  12   2   5       11.86       23.01      6.38 o 
 -17   3   5      208.21      174.01     38.56 o 
 -15   3   5      513.93      490.42     66.04 o 
 -13   3   5     1263.82     1356.16     33.28 o 
 -11   3   5     1702.76     1750.07     36.04 o 
  -9   3   5     2410.84     2664.55     39.09 o 
  -7   3   5     1929.78     1567.38     21.46 o 
  -5   3   5       26.28       26.85      2.85 o 
  -3   3   5     2592.04     2173.42     23.16 o 
  -1   3   5     8692.15     9088.14     82.57 o 
   1   3   5     5514.01     5170.81     69.33 o 
   3   3   5     5262.31     5506.29     72.40 o 
   5   3   5     1952.89     2028.85     69.05 o 
   7   3   5     1242.76     1310.57     43.50 o 
   9   3   5      289.21      335.76     57.40 o 
  11   3   5      121.41       63.97     20.75 o 
 -18   4   5       13.36        8.63      6.57 o 
 -16   4   5        7.85        3.89      4.02 o 
 -14   4   5        4.79       17.08      4.80 o 
 -12   4   5       70.98       67.18     10.76 o 
 -10   4   5        1.51       14.38      4.74 o 
  -8   4   5      199.91      179.07     11.11 o 
  -6   4   5        8.37       63.16      6.66 o 
  -4   4   5      201.69      303.41      8.56 o 
  -2   4   5      172.55      191.97      8.92 o 
   0   4   5      213.47      269.31     21.32 o 
   2   4   5       37.01       58.80     21.78 o 
   4   4   5      178.71      195.40     17.63 o 
   6   4   5       23.99       25.13     11.00 o 
   8   4   5       41.48       48.38     19.04 o 
  10   4   5       12.21       24.25     12.38 o 
 -17   5   5       94.33       76.09      8.25 o 
 -15   5   5       66.15       79.12      9.98 o 
 -13   5   5      530.39      497.45     24.09 o 
 -11   5   5      323.17      306.57     25.80 o 
  -9   5   5     1677.50     1696.92     36.16 o 
  -7   5   5     3671.63     4034.68     92.00 o 
  -5   5   5     3041.68     3145.21     42.19 o 
  -3   5   5     3600.22     3651.73     54.17 o 
  -1   5   5     1548.57     1433.08     54.51 o 
   1   5   5     3216.16     3252.59    178.32 o 
   3   5   5     1002.17     1010.07     90.76 o 
   5   5   5      366.94      416.60     62.50 o 
   7   5   5      921.14     1066.96    135.01 o 
   9   5   5      600.15      541.78    111.63 o 
 -16   6   5       11.07       23.62      6.25 o 
 -14   6   5       27.25       41.64      8.93 o 
 -12   6   5      149.06      115.64     19.55 o 
 -10   6   5       18.39       17.23      7.50 o 
  -8   6   5      241.39      216.80      9.84 o 
  -6   6   5        0.30       10.34      3.66 o 
  -4   6   5      230.23      232.46     11.66 o 
  -2   6   5        4.29        9.28      2.70 o 
   0   6   5      273.61      230.26     21.39 o 
   2   6   5       23.79       12.02     11.29 o 
   4   6   5      251.43      338.37     51.29 o 
   6   6   5       15.79       35.45     13.20 o 
   8   6   5        1.09       32.10     13.03 o 
  10   6   5       33.79       29.03      9.45 o 
 -15   7   5       84.11       92.25     27.70 o 
 -13   7   5      341.98      335.20     43.62 o 
 -11   7   5      171.96      159.07     27.56 o 
  -9   7   5      208.85      169.47     25.29 o 
  -7   7   5     1491.71     1614.47     68.61 o 
  -5   7   5     3657.81     4069.72    152.03 o 
  -3   7   5     1248.07     1389.05     65.25 o 
  -1   7   5       34.27       37.09      8.41 o 
   1   7   5     1699.53     1949.37     68.75 o 
   3   7   5      533.79      599.24    100.74 o 
   5   7   5      426.08      527.08     96.21 o 
   7   7   5      443.31      468.55     66.87 o 
   9   7   5      495.47      390.30     90.44 o 
 -14   8   5        7.90       13.19      9.73 o 
 -12   8   5       30.53       12.28     12.26 o 
 -10   8   5        7.39       16.02     13.18 o 
  -8   8   5        3.90       13.71      4.70 o 
  -6   8   5        1.68       10.20      5.08 o 
  -4   8   5        0.17       10.96      3.51 o 
  -2   8   5        7.84        2.58      3.35 o 
   0   8   5      149.52      176.93     16.69 o 
   2   8   5      138.46      224.78     55.76 o 
   4   8   5        9.99       -0.35     11.20 o 
   6   8   5       14.18       14.15     14.29 o 
   8   8   5        5.78       15.59     13.90 o 
 -13   9   5      137.43      137.07      9.79 o 
 -11   9   5      202.41      245.41     13.01 o 
  -9   9   5       81.64       54.42      9.61 o 
  -7   9   5      272.63      317.22     17.09 o 
  -5   9   5      676.64      610.41     28.18 o 
  -3   9   5      571.13      605.75     56.94 o 
  -1   9   5      270.77      275.66     19.45 o 
   1   9   5      456.38      385.24     69.44 o 
   3   9   5      467.13      504.25     54.69 o 
   5   9   5      373.85      404.10     55.46 o 
 -10  10   5       32.65       18.32      6.47 o 
  -8  10   5        4.87       13.29      9.64 o 
  -6  10   5        1.17       10.49     13.48 o 
  -4  10   5        0.09        2.11      4.75 o 
  -2  10   5       40.56       49.69      8.28 o 
   0  10   5        0.86       40.64     19.25 o 
   2  10   5       81.16       75.37     27.38 o 
   4  10   5       26.09       30.42     14.70 o 
  -9  11   5      145.23      129.57     10.68 o 
  -7  11   5      117.20      132.71     10.73 o 
  -5  11   5      168.35      164.49     20.60 o 
  -3  11   5      333.50      218.94     51.83 o 
  -1  11   5      302.33      260.41     63.46 o 
   1  11   5        6.22       25.75     17.11 o 
 -18   0   6       68.48       59.01     12.34 o 
 -16   0   6      190.72      191.35     20.35 o 
 -14   0   6      788.23      943.70     46.35 o 
 -12   0   6     1972.73     2110.81     60.13 o 
 -10   0   6      536.39      470.23     39.17 o 
  -8   0   6      653.27      704.70     16.70 o 
  -6   0   6     8552.24     9451.71    161.55 o 
  -4   0   6      667.21      543.21     12.64 o 
  -2   0   6    15378.98    15884.01    459.14 o 
   0   0   6     9748.46     9423.67    307.08 o 
   2   0   6     3731.70     3820.36     84.38 o 
   4   0   6      630.91      598.15     21.96 o 
   6   0   6       68.82       67.14      6.99 o 
   8   0   6     1718.85     1912.97     81.70 o 
  10   0   6      772.60      489.28     73.48 o 
 -19   1   6        1.26        9.36      4.76 o 
 -17   1   6        6.72       15.20      5.16 o 
 -15   1   6       22.73       38.96      7.83 o 
 -13   1   6        0.27        9.42      4.73 o 
 -11   1   6      303.54      266.81      9.26 o 
  -9   1   6       26.25       48.81      4.86 o 
  -7   1   6      806.57      796.64     12.75 o 
  -5   1   6     1808.45     2005.70     21.12 o 
  -3   1   6        9.77       22.98      2.34 o 
  -1   1   6       28.92       35.14      3.66 o 
   1   1   6      413.96      457.05     22.75 o 
   3   1   6        9.74       14.34      2.30 o 
   5   1   6      275.38      245.90     15.00 o 
   7   1   6        0.04        5.85      2.00 o 
   9   1   6        8.41        7.77      5.90 o 
  11   1   6       23.98       39.36      8.97 o 
 -18   2   6       50.10       32.49      6.82 o 
 -16   2   6      271.05      281.58     27.94 o 
 -14   2   6     1297.24     1451.42     63.51 o 
 -12   2   6     1229.89     1408.17     32.98 o 
 -10   2   6      501.75      384.07     35.69 o 
  -8   2   6     2067.87     2082.18     29.15 o 
  -6   2   6     9201.97     9276.27    139.17 o 
  -4   2   6     2338.91     2225.76     31.30 o 
  -2   2   6     1743.89     1566.17     36.76 o 
   0   2   6     4727.23     4640.05    104.79 o 
   2   2   6     5152.91     5095.37     92.63 o 
   4   2   6     1385.76     1419.46     33.45 o 
   6   2   6      385.57      371.19     14.19 o 
   8   2   6      606.25      699.71     84.59 o 
  10   2   6      279.32      179.50     47.69 o 
 -17   3   6       27.44       19.39      6.91 o 
 -15   3   6       18.37       34.03      9.66 o 
 -13   3   6        7.64       29.78      6.10 o 
 -11   3   6      310.35      318.48     10.72 o 
  -9   3   6       44.95       27.51      4.22 o 
  -7   3   6      856.24      699.20     13.09 o 
  -5   3   6      158.96      166.65     10.00 o 
  -3   3   6     1644.01     1589.73     21.82 o 
  -1   3   6       39.22       33.54      4.28 o 
   1   3   6       37.32       30.66      2.71 o 
   3   3   6      230.53      191.96     13.67 o 
   5   3   6       27.85       28.75      3.85 o 
   7   3   6       74.73       74.24     17.44 o 
   9   3   6       59.33       43.41     11.67 o 
 -18   4   6      119.13       87.36      9.59 o 
 -16   4   6      146.88      136.29     12.06 o 
 -14   4   6      386.36      392.95     42.54 o 
 -12   4   6      462.79      488.22     16.10 o 
 -10   4   6     1226.85     1197.90     33.71 o 
  -8   4   6     1872.26     1755.38     21.56 o 
  -6   4   6      759.27      687.35     19.16 o 
  -4   4   6     2922.58     2970.76     57.56 o 
  -2   4   6     1018.98     1090.92     33.12 o 
   0   4   6     4857.32     5103.32     44.59 o 
   2   4   6     2896.14     2860.88     84.98 o 
   4   4   6     1149.27     1310.11    176.48 o 
   6   4   6     1614.43     1500.62    255.01 o 
   8   4   6      637.35      621.31    105.95 o 
  10   4   6      197.38      171.22     50.06 o 
 -17   5   6       13.59       21.88      4.99 o 
 -15   5   6       24.18       46.92      9.29 o 
 -13   5   6        4.00        4.03      5.77 o 
 -11   5   6       27.37       11.89      4.24 o 
  -9   5   6       35.14       39.00      5.02 o 
  -7   5   6       61.82       46.48      6.17 o 
  -5   5   6        1.92        8.22      3.25 o 
  -3   5   6       91.57       85.23      4.85 o 
  -1   5   6      198.80      239.50     15.00 o 
   1   5   6      270.34      270.03     22.23 o 
   3   5   6       10.06       22.95      9.44 o 
   5   5   6       19.68       18.44     14.00 o 
   7   5   6       10.94        8.84      7.37 o 
   9   5   6       16.47       18.08      8.42 o 
 -16   6   6      127.14      122.51     14.37 o 
 -14   6   6       43.70       41.94      8.34 o 
 -12   6   6      156.39      151.75     15.79 o 
 -10   6   6     1240.56     1248.33    103.44 o 
  -8   6   6     2924.15     2917.44     71.85 o 
  -6   6   6     1490.22     1715.88     43.06 o 
  -4   6   6     3651.73     3580.84     71.67 o 
  -2   6   6     1101.86     1201.14     80.82 o 
   0   6   6      140.99      125.80      7.01 o 
   2   6   6      120.10      147.15     22.62 o 
   4   6   6      817.37      987.33    110.47 o 
   6   6   6      918.87      938.97    158.96 o 
   8   6   6      204.56      241.46     46.79 o 
 -15   7   6        3.31       13.71      7.64 o 
 -13   7   6        4.56        9.87      4.78 o 
 -11   7   6        8.73       22.09     11.59 o 
  -9   7   6      169.44      184.50     17.46 o 
  -7   7   6      150.41      143.45     11.61 o 
  -5   7   6      555.00      578.02     16.91 o 
  -3   7   6      594.78      686.80     34.17 o 
  -1   7   6      207.19      189.23      8.27 o 
   1   7   6      108.62      122.56     25.79 o 
   3   7   6       26.10        6.28      9.79 o 
   5   7   6        3.02        9.46      5.86 o 
 -14   8   6       45.54       36.00      6.77 o 
 -12   8   6      281.00      257.63     14.00 o 
 -10   8   6      581.97      686.36     30.69 o 
  -8   8   6      130.16      148.38     12.73 o 
  -6   8   6       32.48       23.93      6.26 o 
  -4   8   6      535.09      454.00     19.25 o 
  -2   8   6     1863.65     2016.51     70.62 o 
   0   8   6      580.75      573.13     31.05 o 
   2   8   6      465.63      536.76     90.85 o 
   4   8   6      750.13      811.80    142.37 o 
   6   8   6      486.62      391.71     71.94 o 
 -13   9   6       15.41       21.39     13.85 o 
 -11   9   6       44.25       41.23     13.70 o 
  -9   9   6      121.90      104.39     10.67 o 
  -7   9   6        8.73       21.36     12.17 o 
  -5   9   6       67.40       67.87     11.99 o 
  -3   9   6      250.15      173.79     23.66 o 
  -1   9   6        8.61       25.92      6.35 o 
   1   9   6       11.77       29.14     24.21 o 
   3   9   6        2.72        3.52      7.86 o 
   5   9   6        7.69       22.75     11.45 o 
 -10  10   6      181.02      140.82     17.32 o 
  -8  10   6      175.43      189.59     18.82 o 
  -6  10   6      488.17      476.48     16.90 o 
  -4  10   6      354.32      354.95     27.18 o 
  -2  10   6      168.80      204.81     26.56 o 
   0  10   6       41.95       29.21     11.07 o 
   2  10   6      150.34      114.60     22.08 o 
  -9  11   6        3.56       16.72      9.78 o 
  -7  11   6        0.23       10.06      3.84 o 
  -5  11   6        0.12        7.39      2.62 o 
  -3  11   6        0.72        8.96      5.21 o 
  -1  11   6        1.80       -0.01     11.78 o 
 -19   1   7       74.03       79.74     13.26 o 
 -17   1   7       40.84       47.78     20.14 o 
 -15   1   7      529.86      593.07     35.40 o 
 -13   1   7      568.61      691.31     29.23 o 
 -11   1   7      922.81     1070.22     45.66 o 
  -9   1   7     1571.02     1439.87     27.00 o 
  -7   1   7     4594.32     4435.85     76.26 o 
  -5   1   7     6051.15     6473.87     59.94 o 
  -3   1   7     2100.28     2193.16     25.89 o 
  -1   1   7     2224.89     1869.04     27.81 o 
   1   1   7     3542.37     3401.75     48.59 o 
   3   1   7     1480.72     1512.61     37.37 o 
   5   1   7      100.51      111.66     14.04 o 
   7   1   7     1377.68     1470.30     53.73 o 
   9   1   7      504.59      428.72     87.33 o 
 -18   2   7       21.28       23.47      6.79 o 
 -16   2   7       21.30       42.23     13.88 o 
 -14   2   7      329.22      284.38     56.26 o 
 -12   2   7      109.70       77.77      6.01 o 
 -10   2   7       32.07       10.92      4.55 o 
  -8   2   7       69.70       51.82      5.98 o 
  -6   2   7      193.68      367.66     12.29 o 
  -4   2   7      265.21      314.87     10.91 o 
  -2   2   7       64.91       58.54      6.70 o 
   0   2   7       24.88       30.49      3.86 o 
   2   2   7      357.59      281.80     19.09 o 
   4   2   7      193.13      165.79      9.76 o 
   6   2   7      438.41      377.18     29.08 o 
   8   2   7        7.51        7.60      5.70 o 
 -19   3   7       71.93       67.89     17.00 o 
 -17   3   7      321.21      289.53     15.23 o 
 -15   3   7      457.17      499.07     30.96 o 
 -13   3   7      476.20      576.33     23.24 o 
 -11   3   7      937.91      876.11     21.68 o 
  -9   3   7      320.65      305.12     14.51 o 
  -7   3   7      733.89      588.00     12.13 o 
  -5   3   7     2589.73     2430.17     34.74 o 
  -3   3   7     3740.45     3909.99     49.67 o 
  -1   3   7     4299.06     4035.53     89.76 o 
   1   3   7     1790.00     1807.93     40.52 o 
   3   3   7     1531.89     1651.64     54.90 o 
   5   3   7     1086.61     1263.41     64.91 o 
   7   3   7      331.18      290.48     57.40 o 
   9   3   7      285.85      287.94     64.33 o 
 -18   4   7        0.07       11.11      6.88 o 
 -16   4   7       32.15       30.62      7.48 o 
 -14   4   7       25.68       19.13      6.16 o 
 -12   4   7       34.05       21.42      5.80 o 
 -10   4   7       54.48       44.21      4.63 o 
  -8   4   7      351.66      334.12     21.70 o 
  -6   4   7       70.56       89.37     11.38 o 
  -4   4   7      778.01      741.83     13.14 o 
  -2   4   7       48.59       32.98      2.95 o 
   0   4   7       64.44       45.25      4.20 o 
   2   4   7      308.48      286.76     53.94 o 
   4   4   7       34.99       17.74      7.41 o 
   6   4   7      692.74      552.84    103.77 o 
   8   4   7       24.94        9.82     11.50 o 
 -17   5   7      116.55      143.30     33.13 o 
 -15   5   7       22.83       22.50      8.17 o 
 -13   5   7      440.84      450.36     27.46 o 
 -11   5   7      850.55      783.48     54.80 o 
  -9   5   7     1320.60     1455.94     81.82 o 
  -7   5   7     1361.47     1421.14     33.55 o 
  -5   5   7     1440.25     1459.59     33.17 o 
  -3   5   7     2509.50     2574.41    107.99 o 
  -1   5   7     1168.27     1203.50     32.89 o 
   1   5   7      462.61      536.47     95.82 o 
   3   5   7      404.01      453.87     80.44 o 
   5   5   7     1204.12     1274.11    188.73 o 
   7   5   7      210.97      211.23     48.24 o 
 -16   6   7        3.76        7.74      4.54 o 
 -14   6   7        2.01       12.69     11.28 o 
 -12   6   7       14.97       53.31      8.28 o 
 -10   6   7       15.92       16.48      7.06 o 
  -8   6   7      133.04      115.38      8.21 o 
  -6   6   7       28.67       32.84      3.73 o 
  -4   6   7       60.17       51.05      4.86 o 
  -2   6   7      305.24      260.97     13.52 o 
   0   6   7      103.12       81.63      8.84 o 
   2   6   7       78.67       97.61     17.73 o 
   4   6   7       53.74       49.63     21.30 o 
   6   6   7        0.21       35.57     16.69 o 
 -15   7   7       46.00       46.43     15.68 o 
 -13   7   7      397.99      401.60     16.65 o 
 -11   7   7      245.37      247.53     23.12 o 
  -9   7   7      808.62      883.81     51.76 o 
  -7   7   7      586.63      620.05     36.02 o 
  -5   7   7      287.61      321.35     16.43 o 
  -3   7   7      366.01      309.48     14.80 o 
  -1   7   7      419.43      344.17     16.19 o 
   1   7   7     1107.88     1227.92    211.06 o 
   3   7   7      616.25      798.08     82.15 o 
   5   7   7      634.21      759.05     72.25 o 
 -14   8   7       11.62       12.27      5.50 o 
 -12   8   7        4.90       11.45      4.71 o 
 -10   8   7        5.27       10.30      5.12 o 
  -8   8   7        0.41        2.40      4.13 o 
  -6   8   7        7.09       17.05      3.84 o 
  -4   8   7       23.94       11.33      3.85 o 
  -2   8   7       18.96       19.61      6.19 o 
   0   8   7        0.11       44.16     18.15 o 
   2   8   7        4.88       28.60     20.05 o 
   4   8   7        6.77       21.15     12.88 o 
 -13   9   7       64.99       22.88      5.67 o 
 -11   9   7       73.61      123.36     25.37 o 
  -9   9   7      270.42      314.37     71.31 o 
  -7   9   7      266.29      260.10     20.12 o 
  -5   9   7      168.19      203.27     21.72 o 
  -3   9   7      172.54      145.01     11.81 o 
  -1   9   7      385.88      465.01     94.89 o 
   1   9   7      430.24      545.87     93.35 o 
   3   9   7      292.54      228.01     57.31 o 
 -10  10   7        5.84       11.79      4.41 o 
  -8  10   7       14.52       19.69      6.18 o 
  -6  10   7        4.33        9.10      3.97 o 
  -4  10   7        0.33       13.50      6.92 o 
  -2  10   7       65.05       50.44     14.83 o 
   0  10   7        3.77        6.26     16.76 o 
  -7  11   7      171.79      172.28     25.87 o 
  -5  11   7      137.45      105.03     26.65 o 
  -3  11   7       99.09       99.87     11.55 o 
 -18   0   8       62.18      111.52     16.37 o 
 -16   0   8      242.65      215.63     21.47 o 
 -14   0   8        4.42       18.53     14.31 o 
 -12   0   8      353.32      357.51     26.10 o 
 -10   0   8     2954.57     2960.91     43.36 o 
  -8   0   8     3024.37     2742.18     52.06 o 
  -6   0   8     5582.99     5815.99    101.48 o 
  -4   0   8     1601.58     1606.30     48.95 o 
  -2   0   8     5829.95     6142.60    105.45 o 
   0   0   8      928.20      981.54     35.09 o 
   2   0   8       10.61       21.81      4.73 o 
   4   0   8      595.82      584.59     32.64 o 
 -19   1   8        5.22        9.32      5.30 o 
 -17   1   8       44.05       40.42      8.30 o 
 -15   1   8       19.13       14.53      6.97 o 
 -13   1   8      103.57      112.89     10.83 o 
 -11   1   8      121.65      118.45      6.74 o 
  -9   1   8       13.98       13.31      4.69 o 
  -7   1   8      172.66      146.29      6.09 o 
  -5   1   8      193.07      167.81     12.82 o 
  -3   1   8      245.49      311.64     19.71 o 
  -1   1   8      191.36      241.29     10.76 o 
   1   1   8        3.36        7.20      3.74 o 
   3   1   8        1.67        5.15      2.36 o 
   5   1   8       40.92       27.94      4.36 o 
   7   1   8        6.46       14.52      9.24 o 
 -18   2   8      158.91      242.00     15.27 o 
 -16   2   8      567.00      607.58     30.08 o 
 -14   2   8      542.52      547.21     29.64 o 
 -12   2   8      474.32      533.99     23.91 o 
 -10   2   8      497.30      499.32     17.25 o 
  -8   2   8     1692.74     1402.42     27.84 o 
  -6   2   8     2450.92     2650.30     67.18 o 
  -4   2   8      757.06      666.03     24.48 o 
  -2   2   8     2222.26     2184.48     23.62 o 
   0   2   8     1552.32     1711.89     61.62 o 
   2   2   8     1329.98     1384.66     29.13 o 
   4   2   8      898.13      850.09     40.73 o 
   6   2   8      715.03      689.96    133.75 o 
   8   2   8      488.93      355.77    109.40 o 
 -19   3   8       23.87       15.45     10.81 o 
 -17   3   8        0.33       20.50     10.93 o 
 -15   3   8        1.82       14.10     15.08 o 
 -13   3   8      102.63       94.28     11.90 o 
 -11   3   8       40.97       29.20      4.15 o 
  -9   3   8       14.58       11.16      4.30 o 
  -7   3   8      121.63      177.83     10.64 o 
  -5   3   8      187.22      177.02      8.13 o 
  -3   3   8      235.32      262.94     15.35 o 
  -1   3   8      340.86      330.86     27.83 o 
   1   3   8      231.65      197.60     16.06 o 
   3   3   8        1.64        4.39      4.09 o 
   5   3   8       11.27       15.86     12.39 o 
   7   3   8       18.02       13.23     10.07 o 
 -18   4   8       37.57       30.27      6.74 o 
 -16   4   8        7.12       17.02     12.89 o 
 -14   4   8      458.01      366.01     23.87 o 
 -12   4   8      625.97      695.25     50.78 o 
 -10   4   8      445.70      456.84     13.98 o 
  -8   4   8     1098.91     1080.25     29.46 o 
  -6   4   8      787.73      804.43     20.89 o 
  -4   4   8     2214.90     2386.75     95.58 o 
  -2   4   8     1640.85     1576.33     51.39 o 
   0   4   8     2603.82     2852.78     60.74 o 
   2   4   8     1719.69     1611.29    145.30 o 
   4   4   8      126.05      123.92     36.46 o 
   6   4   8      158.95      125.20     38.06 o 
 -17   5   8        1.66       14.43     10.04 o 
 -15   5   8        1.35       15.28      7.17 o 
 -13   5   8        0.07       13.02      6.66 o 
 -11   5   8        7.59       11.35      5.69 o 
  -9   5   8       65.58       44.94      5.99 o 
  -7   5   8        8.44       21.45      4.99 o 
  -5   5   8      217.18      190.67     17.07 o 
  -3   5   8      212.83      246.60     18.02 o 
  -1   5   8      142.58      142.80     22.02 o 
   1   5   8      385.37      413.56     75.91 o 
   3   5   8      140.13      170.06     36.93 o 
   5   5   8        9.51        8.05      8.44 o 
   7   5   8        0.29        7.59      6.79 o 
 -16   6   8       52.63       43.80     14.91 o 
 -14   6   8      351.88      373.63     32.50 o 
 -12   6   8      395.45      460.41     28.79 o 
 -10   6   8      561.55      587.51     45.14 o 
  -8   6   8      686.06      827.02     37.38 o 
  -6   6   8      862.06      868.75     52.77 o 
  -4   6   8     1127.79     1161.46     51.90 o 
  -2   6   8       20.91       16.77      2.80 o 
   0   6   8      347.49      368.93    108.27 o 
   2   6   8      966.30      988.26    175.35 o 
   4   6   8      702.09      567.75    132.61 o 
   6   6   8      233.81      222.97     34.64 o 
 -15   7   8        2.45       12.67      5.59 o 
 -13   7   8        0.96       11.27      5.07 o 
 -11   7   8        3.15       10.31     10.38 o 
  -9   7   8        1.29       18.60      6.53 o 
  -7   7   8      110.27      126.21     12.32 o 
  -5   7   8      304.48      343.57     30.22 o 
  -3   7   8       11.94       25.23      5.86 o 
  -1   7   8        4.50        2.01      2.56 o 
   1   7   8       36.02       55.03     20.89 o 
   3   7   8       94.50       77.28     29.25 o 
   5   7   8        8.44       17.89     11.43 o 
 -14   8   8       28.68       44.80      7.72 o 
 -12   8   8      153.25      168.44     27.46 o 
 -10   8   8      174.06      186.68     13.71 o 
  -8   8   8       39.45       62.81     18.93 o 
  -6   8   8      204.35      159.55      8.98 o 
  -4   8   8      920.96      830.78     41.85 o 
   0   8   8      500.41      545.63    100.38 o 
   2   8   8      284.88      196.17     43.74 o 
   4   8   8      283.67      245.84     77.53 o 
 -13   9   8        0.10       11.47      5.54 o 
 -11   9   8       13.02       15.50      4.60 o 
  -9   9   8        0.19        8.32      4.42 o 
  -7   9   8        0.02       17.76      7.05 o 
  -5   9   8       19.16       17.79      4.34 o 
  -3   9   8       74.29       69.85     11.33 o 
  -1   9   8      120.80      137.43     31.77 o 
   1   9   8        3.74       14.66     15.46 o 
 -10  10   8       75.51       65.50     27.04 o 
  -8  10   8       99.93      121.86     10.03 o 
  -6  10   8      137.89      127.11     21.51 o 
  -4  10   8       77.58       44.61      7.61 o 
  -2  10   8      142.35      214.44     17.30 o 
 -19   1   9       49.95       68.55     16.26 o 
 -17   1   9       38.52       51.99      9.80 o 
 -15   1   9      206.00      145.08     15.17 o 
 -13   1   9      820.88      872.44     76.49 o 
 -11   1   9      968.34      862.85     33.38 o 
  -9   1   9      583.69      528.90     21.06 o 
  -7   1   9     3014.22     3143.37     44.61 o 
  -5   1   9     1320.16     1598.90     32.88 o 
  -3   1   9     1136.55     1175.28     36.56 o 
  -1   1   9      494.44      414.52     16.90 o 
   1   1   9      892.48      892.29     40.01 o 
   3   1   9     1244.25     1348.79     60.67 o 
   5   1   9      266.15      298.15     14.67 o 
 -18   2   9        8.37       10.87      5.25 o 
 -16   2   9       63.91       66.22     21.14 o 
 -14   2   9        5.95       23.51      7.87 o 
 -12   2   9       51.63       21.33     15.61 o 
 -10   2   9       15.59       17.33      8.20 o 
  -8   2   9       56.22       66.47      6.08 o 
  -6   2   9       19.65        7.87      3.29 o 
  -4   2   9      155.05      113.40      7.34 o 
  -2   2   9      150.66      135.14      9.30 o 
   0   2   9        0.83        2.55      2.14 o 
   2   2   9      160.19      139.38     13.30 o 
   4   2   9       52.85       50.61     15.94 o 
   6   2   9        1.19       14.31     11.19 o 
 -19   3   9       84.28       95.52     10.56 o 
 -17   3   9      129.29      134.22     17.11 o 
 -15   3   9      212.69      210.47     19.67 o 
 -13   3   9      165.96      176.44     12.76 o 
 -11   3   9      445.30      514.05     21.03 o 
  -9   3   9      669.98      634.71     25.56 o 
  -7   3   9      790.31      760.10     51.99 o 
  -5   3   9     2009.21     1985.11     53.88 o 
  -3   3   9     1160.90     1335.23     41.10 o 
  -1   3   9     1156.94     1049.82     52.43 o 
   1   3   9     1348.29     1437.53     52.58 o 
   3   3   9      746.20      704.08    138.39 o 
   5   3   9      398.62      450.69     89.29 o 
   7   3   9      119.78      125.60     42.55 o 
 -18   4   9        4.12        7.41      5.02 o 
 -16   4   9        5.89       11.89      5.51 o 
 -14   4   9       40.06       45.50      8.02 o 
 -12   4   9       70.20       46.05     28.28 o 
 -10   4   9        6.52       12.57      4.17 o 
  -8   4   9        0.07        4.46      4.66 o 
  -6   4   9      156.77      125.02      7.56 o 
  -4   4   9       94.54       90.08      9.07 o 
  -2   4   9       63.48       94.65     12.85 o 
   0   4   9        4.67        5.06      4.35 o 
   2   4   9      112.09       90.99     23.94 o 
   4   4   9       67.29       34.39     15.69 o 
   6   4   9       32.47       34.99     10.95 o 
 -17   5   9       65.23       70.91     16.68 o 
 -15   5   9      102.56      111.62     11.39 o 
 -13   5   9      182.62      198.19     15.97 o 
 -11   5   9      448.35      576.96     46.33 o 
  -9   5   9     1076.26     1028.91     40.31 o 
  -7   5   9      582.37      677.42     30.57 o 
  -5   5   9      984.54      855.37     39.91 o 
  -3   5   9      386.63      412.45     21.84 o 
  -1   5   9      528.47      489.96     25.65 o 
   1   5   9      356.01      271.88     60.16 o 
   3   5   9      194.08      184.77     58.67 o 
   5   5   9      477.38      463.19     67.32 o 
 -16   6   9        7.80       12.97      5.77 o 
 -14   6   9       14.73       27.85      9.93 o 
 -12   6   9       12.61        9.46      5.19 o 
 -10   6   9        1.42       14.37      6.16 o 
  -8   6   9       27.91       43.90      6.68 o 
  -6   6   9        9.96       10.74      3.53 o 
  -4   6   9        0.87        8.30      2.46 o 
  -2   6   9       89.18       59.16     12.49 o 
   0   6   9        6.78       15.16     17.90 o 
   2   6   9       95.67       94.85     19.09 o 
   4   6   9        0.04        1.42      9.78 o 
 -15   7   9      107.48       92.65      9.44 o 
 -13   7   9      166.88      169.94     28.53 o 
 -11   7   9       50.34       63.09     10.63 o 
  -9   7   9      255.17      240.15     32.51 o 
  -7   7   9      209.27      198.08     22.53 o 
  -5   7   9      277.74      215.78     11.49 o 
  -3   7   9      594.91      541.78     20.92 o 
   1   7   9      395.11      389.14     83.85 o 
   3   7   9       98.52      126.51     26.01 o 
 -14   8   9        0.01        5.39      3.84 o 
 -12   8   9        0.08       10.56      5.28 o 
 -10   8   9       16.42       11.63      9.01 o 
  -8   8   9        4.98        8.02      5.58 o 
  -6   8   9        0.00       13.34      3.36 o 
  -4   8   9        0.04        3.76      2.92 o 
  -2   8   9       10.39       10.28      9.58 o 
   0   8   9        1.07       10.16     13.66 o 
   2   8   9       20.59       12.34     12.81 o 
 -11   9   9       75.82       69.54      7.74 o 
  -9   9   9      112.53      101.23     16.86 o 
  -7   9   9       52.34       56.04     13.32 o 
  -5   9   9       87.90       65.92     10.77 o 
  -3   9   9      363.08      275.79     37.92 o 
  -8  10   9        5.59       11.98      5.39 o 
  -6  10   9        0.19       14.91      7.30 o 
  -4  10   9        5.49        6.82      5.39 o 
 -18   0  10        0.81        5.98      7.21 o 
 -16   0  10       35.11       43.03     15.05 o 
 -14   0  10      243.90      205.68     24.15 o 
 -12   0  10     1857.00     2191.49     88.13 o 
 -10   0  10     2213.57     2221.62    103.38 o 
  -8   0  10      772.90      708.15     52.62 o 
  -6   0  10      908.77      915.90     32.05 o 
  -4   0  10      505.86      664.66     76.30 o 
  -2   0  10      149.85      125.00     11.61 o 
   0   0  10      306.02      290.98     32.61 o 
   2   0  10     1207.19     1170.70     46.04 o 
   4   0  10      375.36      372.46     13.83 o 
 -19   1  10        2.24       10.97      5.23 o 
 -17   1  10        0.30       18.85      7.04 o 
 -15   1  10       68.24       95.71     28.54 o 
 -13   1  10      210.41       94.75     31.99 o 
 -11   1  10        5.43       23.67     18.19 o 
  -9   1  10      249.85      207.40     12.84 o 
  -7   1  10      285.23      295.94     19.60 o 
  -5   1  10        0.00        5.02      3.53 o 
  -3   1  10        0.32        7.88      3.51 o 
  -1   1  10       73.87       50.35      9.19 o 
   1   1  10        0.31        6.83      2.65 o 
   3   1  10      168.49      157.35     41.06 o 
   5   1  10        6.73        3.16      3.51 o 
 -18   2  10       95.99       60.85     12.65 o 
 -16   2  10      227.38      142.79     13.33 o 
 -14   2  10      139.60      117.31     13.38 o 
 -12   2  10      197.83      280.42     50.41 o 
 -10   2  10      127.09      178.32     10.90 o 
  -8   2  10      515.78      458.87     20.22 o 
  -6   2  10     1596.00     1625.09     77.23 o 
  -4   2  10      824.66     1012.90     88.15 o 
  -2   2  10      804.27      842.97     65.72 o 
   0   2  10      892.30      832.28     62.89 o 
   2   2  10     1230.45     1328.28     50.82 o 
   4   2  10      444.10      565.59     21.21 o 
 -19   3  10       11.03       15.60      9.75 o 
 -17   3  10       56.79       36.69      8.10 o 
 -15   3  10       37.08       16.06      6.24 o 
 -13   3  10       24.27       77.10     13.47 o 
 -11   3  10       18.93       23.56     11.19 o 
  -9   3  10        6.85       12.65      4.43 o 
  -7   3  10        0.90        6.23      3.45 o 
  -5   3  10      232.12      197.31      8.78 o 
  -3   3  10       10.01       36.03      4.42 o 
  -1   3  10       33.46       32.75      5.72 o 
   1   3  10       20.07       40.95      6.80 o 
   3   3  10       81.29       94.83     14.78 o 
 -18   4  10       49.90       99.31     10.71 o 
 -16   4  10       59.31       35.87     12.60 o 
 -14   4  10      220.81      247.72     16.15 o 
 -12   4  10      364.25      337.19     22.85 o 
 -10   4  10      424.52      489.20     25.10 o 
  -8   4  10      794.35      744.07     23.74 o 
  -6   4  10      594.96      586.01     20.44 o 
  -4   4  10      710.00      637.95     23.21 o 
  -2   4  10     1095.58     1130.21     85.83 o 
   0   4  10      479.09      526.25     60.54 o 
   2   4  10       42.92       75.18     13.14 o 
   4   4  10      149.45      149.57     44.60 o 
 -17   5  10        3.13       17.59      5.91 o 
 -15   5  10        1.92       14.21      7.24 o 
 -13   5  10        5.47        4.55      6.38 o 
 -11   5  10       19.07       18.09     12.50 o 
  -9   5  10        2.31       10.41      9.50 o 
  -7   5  10        1.95        8.88      3.95 o 
  -5   5  10      105.38      118.33     11.48 o 
  -3   5  10       10.06       10.82      4.00 o 
  -1   5  10      124.53      114.45     20.23 o 
   1   5  10      159.41      189.26     16.06 o 
   3   5  10       34.93       15.32     11.95 o 
 -16   6  10       65.81       68.23      9.06 o 
 -14   6  10      159.54      211.46     28.48 o 
 -12   6  10       44.20       40.30      8.53 o 
 -10   6  10      260.03      263.03     23.14 o 
  -8   6  10      394.12      344.62     35.64 o 
  -6   6  10      151.61      161.20     12.83 o 
  -4   6  10      415.18      404.42     22.61 o 
  -2   6  10      257.53      326.41     25.73 o 
   0   6  10      422.83      457.63     23.46 o 
   2   6  10      167.41      174.15     31.11 o 
 -15   7  10        6.89       14.98      5.15 o 
 -13   7  10       13.83       10.14      4.68 o 
 -11   7  10        2.94       19.63      6.55 o 
  -9   7  10        0.06        7.53      3.95 o 
  -7   7  10        1.71       14.00      4.06 o 
  -5   7  10        8.38        5.44      2.50 o 
  -3   7  10        1.41        4.11      4.31 o 
  -1   7  10       10.61        5.10      5.56 o 
   1   7  10       24.21       35.46     16.24 o 
 -14   8  10       36.55       40.51      7.44 o 
 -12   8  10       73.16       87.83     16.00 o 
 -10   8  10      219.56      168.70     15.11 o 
  -8   8  10      107.50       98.09     12.19 o 
  -6   8  10      112.66       87.58     10.78 o 
  -4   8  10      350.25      345.37     20.73 o 
  -2   8  10      249.67      292.30     18.23 o 
   0   8  10      198.81      214.08     16.89 o 
 -11   9  10        6.69        6.59      5.08 o 
  -9   9  10        7.69        8.58      6.49 o 
  -7   9  10        0.03        6.12      5.07 o 
  -5   9  10        0.62        1.41      4.83 o 
  -3   9  10        5.47        5.58      5.32 o 
 -19   1  11        6.35       18.53      7.56 o 
 -17   1  11      122.06      104.24     12.01 o 
 -15   1  11      237.54      179.99     14.04 o 
 -13   1  11      242.81      307.49     39.28 o 
 -11   1  11      291.52      513.53     26.92 o 
  -9   1  11      442.87      334.91     20.07 o 
  -7   1  11     1448.44     1708.95     44.52 o 
  -5   1  11       86.74       80.06      6.49 o 
  -3   1  11      386.65      347.93     46.83 o 
  -1   1  11      822.86      669.28     62.97 o 
   1   1  11      572.97      692.13     57.20 o 
   3   1  11      306.07      255.50     41.84 o 
 -18   2  11        2.47       16.35      6.88 o 
 -16   2  11        6.69       23.59      7.48 o 
 -14   2  11        1.11       27.09      9.86 o 
 -12   2  11        0.84       17.38      4.46 o 
 -10   2  11       36.68       68.98     10.66 o 
  -8   2  11       84.41      120.88      8.57 o 
  -6   2  11       18.84       33.92      6.48 o 
  -4   2  11      105.22       91.53     12.82 o 
  -2   2  11        4.53        9.55      4.59 o 
   0   2  11       29.09       22.80      5.88 o 
   2   2  11       14.05       31.99      7.32 o 
   4   2  11       50.17       44.03      7.86 o 
 -17   3  11       54.97       70.70      8.83 o 
 -15   3  11       85.62       57.55     10.88 o 
 -13   3  11      158.46      181.32     19.44 o 
 -11   3  11      191.27      214.35     34.41 o 
  -9   3  11      350.47      292.41     17.64 o 
  -7   3  11      330.57      286.77     20.64 o 
  -5   3  11      758.49      876.47     31.58 o 
  -3   3  11      875.16      795.59     49.77 o 
  -1   3  11      478.20      499.63     26.39 o 
   1   3  11      517.93      577.19     32.10 o 
   3   3  11      177.21      150.51     42.91 o 
 -18   4  11        5.71       18.63      7.88 o 
 -16   4  11       11.06       12.89      5.97 o 
 -14   4  11       15.47       38.07      9.33 o 
 -12   4  11        3.50       14.20      5.66 o 
 -10   4  11       16.90       48.26     13.43 o 
  -8   4  11        5.11        2.91      3.32 o 
  -6   4  11      155.01      131.32     11.34 o 
  -4   4  11       43.80       27.91      9.17 o 
  -2   4  11       15.48       23.08      6.26 o 
   0   4  11       42.23       72.85     17.21 o 
   2   4  11        7.20       18.16      6.78 o 
 -17   5  11       10.77       35.33      8.11 o 
 -15   5  11       65.21       79.23     12.07 o 
 -13   5  11      243.28      221.21     17.23 o 
 -11   5  11      436.50      352.81     32.14 o 
  -9   5  11      324.49      326.91     27.56 o 
  -7   5  11       37.11       20.95      5.87 o 
  -5   5  11      604.30      659.66     28.23 o 
  -3   5  11      167.66      181.19     22.47 o 
  -1   5  11      102.50      130.55     19.97 o 
   1   5  11      225.36      223.89     17.24 o 
 -16   6  11        0.18        8.84      4.65 o 
 -14   6  11        4.60       10.29      4.89 o 
 -12   6  11        0.03       12.42      6.59 o 
 -10   6  11       31.62       11.91      4.99 o 
  -8   6  11        4.58       10.76      7.25 o 
  -6   6  11        4.39       15.54      5.28 o 
  -4   6  11        3.35       21.59      9.84 o 
  -2   6  11        8.00        8.99      6.00 o 
   0   6  11        0.01        7.36      3.22 o 
 -15   7  11       23.85       36.32      7.36 o 
 -13   7  11       43.46       46.32      7.88 o 
 -11   7  11       89.83       55.62      8.35 o 
  -9   7  11      143.79      182.42     10.82 o 
  -7   7  11      185.06      189.01     31.46 o 
  -5   7  11      440.57      351.72     49.32 o 
  -3   7  11      121.63      125.95     26.73 o 
  -1   7  11      110.50      122.00     12.72 o 
 -12   8  11        1.29        8.64      7.30 o 
 -10   8  11        3.12        3.81      3.06 o 
  -8   8  11        1.88        6.13      3.18 o 
  -6   8  11       60.56       86.39     10.47 o 
  -4   8  11        7.80        9.88      6.13 o 
  -9   9  11       42.88       32.08      8.46 o 
 -18   0  12       61.51       42.56     10.76 o 
 -16   0  12      108.59      161.75     18.02 o 
 -14   0  12      285.00      345.90     32.24 o 
 -12   0  12      823.13      700.68     56.81 o 
 -10   0  12      213.72      409.36     32.24 o 
  -8   0  12       67.07       24.27     11.63 o 
  -6   0  12       11.49       36.06     11.34 o 
  -4   0  12      506.19      526.24     41.51 o 
  -2   0  12      540.03      578.57     34.30 o 
   0   0  12      190.01      149.53     10.90 o 
 -17   1  12        5.19       29.15      8.76 o 
 -15   1  12       17.75       16.24      7.54 o 
 -13   1  12        1.11       19.46     19.70 o 
 -11   1  12       90.85       74.80     10.00 o 
  -9   1  12      209.40       90.65     11.85 o 
  -7   1  12        1.83        9.17      8.51 o 
  -5   1  12        0.83       13.34      4.33 o 
  -3   1  12        9.45        6.64      3.45 o 
  -1   1  12       38.62       47.45      6.70 o 
   1   1  12        5.32        2.60      3.69 o 
 -18   2  12       29.86       17.01      8.05 o 
 -16   2  12       60.01       60.81     19.98 o 
 -14   2  12       34.51       54.61     13.46 o 
 -12   2  12       84.13      114.84     12.73 o 
 -10   2  12      168.05      208.65     17.08 o 
  -8   2  12      514.83      463.89     33.32 o 
  -6   2  12      728.72      638.04     28.40 o 
  -4   2  12      627.91      766.49     80.89 o 
  -2   2  12      395.76      393.46     46.22 o 
   0   2  12      268.76      310.87     17.00 o 
   2   2  12      231.32      216.58     15.95 o 
 -17   3  12        1.40       10.03     13.04 o 
 -15   3  12        1.47       20.60      8.00 o 
 -13   3  12        2.57        9.91      6.00 o 
 -11   3  12       13.35       21.57      6.67 o 
  -9   3  12       26.55       84.86     10.01 o 
  -7   3  12       73.89       42.09      6.84 o 
  -5   3  12       57.85       45.19     12.17 o 
  -3   3  12       44.92       54.41      9.43 o 
  -1   3  12        5.25       12.19      6.67 o 
   1   3  12        0.25        4.86      4.35 o 
 -16   4  12       55.98       45.71     11.88 o 
 -14   4  12      126.48      116.81     15.94 o 
 -12   4  12      173.28      246.36     40.80 o 
 -10   4  12      259.06      210.90     14.26 o 
  -8   4  12      154.64      167.65     47.94 o 
  -6   4  12      265.15      204.91     33.26 o 
  -4   4  12      105.03      176.89     13.93 o 
  -2   4  12      184.52      197.84     14.06 o 
   0   4  12      267.06      375.63     22.43 o 
 -15   5  12        5.70       14.58      5.25 o 
 -13   5  12        2.56        6.85      6.20 o 
 -11   5  12        0.28        6.19      4.91 o 
  -9   5  12        3.18        6.83      3.50 o 
  -7   5  12       15.27       12.94      3.44 o 
  -5   5  12        0.44        5.81      5.10 o 
  -3   5  12        0.04        3.20      4.98 o 
  -1   5  12        0.07        2.44      5.57 o 
 -14   6  12       71.71       46.12     11.35 o 
 -12   6  12       33.93       49.95      9.48 o 
 -10   6  12      124.75       71.25      8.56 o 
  -8   6  12      225.31      276.02     15.26 o 
  -6   6  12      288.75      306.42     33.34 o 
  -4   6  12      112.89       78.43     19.29 o 
  -2   6  12       55.70       44.92     11.33 o 
 -13   7  12        0.03       11.04      6.81 o 
 -11   7  12        9.51       22.47      8.99 o 
  -9   7  12        2.82        6.55      4.17 o 
  -7   7  12       14.16       14.21      5.00 o 
  -5   7  12        0.83       33.37      9.74 o 
  -3   7  12        1.44        7.10      5.83 o 
 -10   8  12       62.04       53.94     10.54 o 
 -17   1  13       54.85       71.28     18.37 o 
 -15   1  13       51.47       73.63     14.06 o 
 -13   1  13      144.12      227.89     15.89 o 
 -11   1  13      237.88      238.45     18.88 o 
  -9   1  13      115.32       94.53     12.30 o 
  -7   1  13      222.87      149.83     14.14 o 
  -5   1  13      205.64      263.49     14.74 o 
  -3   1  13      299.83      318.11     21.75 o 
  -1   1  13      142.68      177.16     12.69 o 
 -16   2  13        5.29       15.93     13.88 o 
 -14   2  13        4.13       24.95      7.28 o 
 -12   2  13        0.62       27.97      9.11 o 
 -10   2  13        3.51       25.03      7.55 o 
  -8   2  13       83.05       52.49     10.32 o 
  -6   2  13       17.91       22.08      5.37 o 
  -4   2  13       27.27       26.13     15.11 o 
  -2   2  13       66.66       34.86      8.30 o 
   0   2  13        0.71        2.59      3.54 o 
 -17   3  13       30.87       35.79      8.88 o 
 -15   3  13       19.67       34.82      6.72 o 
 -13   3  13       66.66       72.13     13.24 o 
 -11   3  13       83.87      105.04     11.45 o 
  -9   3  13      161.23      126.82     19.74 o 
  -7   3  13      346.68      368.15     51.13 o 
  -5   3  13      319.43      325.03     31.18 o 
  -3   3  13      277.35      244.71     42.54 o 
  -1   3  13      110.32      130.20     12.33 o 
 -16   4  13        0.04        5.92      4.94 o 
 -14   4  13        5.96       10.53      8.27 o 
 -12   4  13       18.58       37.65      8.50 o 
 -10   4  13       34.60       53.12      8.42 o 
  -8   4  13       15.50       15.71      5.21 o 
  -6   4  13        0.17        9.69      5.13 o 
  -4   4  13        7.61       32.83      8.77 o 
  -2   4  13        2.52       16.47      7.19 o 
 -15   5  13       88.21       55.20     14.94 o 
 -13   5  13       82.53       76.69     10.03 o 
 -11   5  13       55.54      115.21     12.64 o 
  -9   5  13      121.24      118.44     14.97 o 
  -7   5  13       53.89       65.76      7.67 o 
  -5   5  13      106.93       91.68     11.17 o 
  -3   5  13       81.73       62.58     19.65 o 
 -14   6  13        0.50        8.96      5.38 o 
 -12   6  13        0.01       14.13      6.45 o 
 -10   6  13       10.09        5.48      3.96 o 
  -8   6  13        0.06       11.30      4.18 o 
  -6   6  13        7.24        1.58      5.65 o 
  -4   6  13        0.04        8.11      3.55 o 
 -11   7  13       49.74       35.23      9.32 o 
  -9   7  13      123.06      120.66     14.19 o 
 -16   0  14       27.53       50.10     14.03 o 
 -14   0  14       81.83       64.04     13.19 o 
 -12   0  14      131.73      187.72     18.95 o 
 -10   0  14        1.30       18.41      7.84 o 
  -8   0  14      154.03      138.40     14.02 o 
  -6   0  14      116.62      123.22     13.51 o 
  -4   0  14      159.93      288.32     17.30 o 
  -2   0  14      137.22       69.76     17.17 o 
 -15   1  14        0.05       11.22      9.68 o 
 -13   1  14        2.36       15.54      6.04 o 
 -11   1  14        3.64        9.25      7.69 o 
  -9   1  14       33.29       40.79      7.29 o 
  -7   1  14       24.40       22.04      5.17 o 
  -5   1  14       30.98       11.74     13.80 o 
  -3   1  14        7.87       18.76      4.47 o 
 -16   2  14       38.84       23.45      6.76 o 
 -14   2  14       56.55       36.52      7.32 o 
 -12   2  14       58.52       68.87     25.65 o 
 -10   2  14       98.71       58.14     10.16 o 
  -8   2  14      369.83      330.19     52.02 o 
  -6   2  14      229.06      258.50     12.96 o 
  -4   2  14      117.19      138.44     14.09 o 
 -15   3  14        0.69        4.85      6.89 o 
 -13   3  14        0.07       17.99      7.34 o 
 -11   3  14       18.75       36.65      8.72 o 
  -9   3  14       15.01       30.43     13.37 o 
  -7   3  14        2.29        9.36      5.12 o 
  -5   3  14       23.28       33.87      5.00 o 
  -3   3  14        2.52        7.84      4.31 o 
 -14   4  14       32.74       39.91      8.05 o 
 -12   4  14       42.88       30.76      8.12 o 
 -10   4  14      127.26      148.67     12.25 o 
  -8   4  14       12.77       18.73      5.77 o 
  -6   4  14       60.84       95.15     13.24 o 
  -4   4  14      148.90       77.05     24.48 o 
 -13   5  14        0.02       11.83      7.79 o 
 -11   5  14        0.40       12.49      5.73 o 
  -9   5  14        1.38       17.21      5.54 o 
  -7   5  14        4.33        4.52      5.41 o 
 -10   6  14      117.27       91.03     19.72 o 
 -15   1  15       31.07       21.63      8.78 o 
 -13   1  15       43.07       33.27     11.37 o 
 -11   1  15       42.97       68.57     10.94 o 
  -9   1  15      101.86       94.62      9.06 o 
  -7   1  15       55.93       76.70      9.42 o 
  -5   1  15       56.24       65.94     11.64 o 
 -14   2  15        2.65       22.92      6.97 o 
 -12   2  15        1.76       19.44      7.64 o 
 -10   2  15       12.90        7.98      4.95 o 
  -8   2  15        3.64       11.07      5.65 o 
  -6   2  15        9.31        7.96      4.06 o 
 -13   3  15       37.00       36.80     11.38 o 
 -11   3  15       79.03       73.68      8.83 o 
  -9   3  15       69.10       89.97     11.44 o 
  -7   3  15      121.55       73.75      7.79 o 
 -12   4  15        0.67       16.43      8.04 o 
 -10   4  15        0.31       11.38      4.72 o 
                                                 
